# Supplementary material for: Decreased expression of mitochondrial aminoacyl-tRNA synthetases causes downregulation of OXPHOS subunits in type 2 diabetic muscle
Source: Redox Biol. 2023 Feb 8;61:102630. doi: 10.1016/j.redox.2023.102630 (PMC9958393; doi:10.1016/j.redox.2023.102630)
Supplement: Multimedia component 1 [file mmc1.xlsx]

## Sheet: Sheet1
probeset	entrezid	symbol	genename	global.mean	global.sd	OC.mean	OT2.mean	YC.mean	YT2.mean	T2.vs.C.FC	T2.vs.C-Old.FC	T2.vs.C-Young.FC	diff.Old	diff.Young	diff.Both
11715255_s_at	259293	TAS2R30	taste receptor, type 2, member 30	15.1137	0.472894	14.828	15.2477	14.8286	15.3666	1.39366	1.3377	1.45196	Yes	Yes	Yes
11715293_s_at	83707	TRPT1	tRNA phosphotransferase 1	15.8073	0.581391	16.1577	15.6291	16.2566	15.4538	-1.58637	-1.44257	-1.74451	Yes	Yes	Yes
11715315_s_at	NA	NA	NA	5.05854	0.238688	4.91317	5.18982	4.89005	5.12564	1.19427	1.21138	1.17739	Yes	No	No
11715497_a_at	5018	OXA1L	oxidase (cytochrome c) assembly 1-like	15.6391	0.225199	15.8288	15.4899	15.7328	15.6005	-1.17738	-1.26481	-1.096	Yes	No	No
11715514_a_at	9709	HERPUD1	homocysteine-inducible, endoplasmic reticulum stress-inducible, ubiquitin-like domain member 1	13.3293	0.266864	13.5478	13.1678	13.4089	13.2896	-1.18893	-1.30142	-1.08615	Yes	No	No
11715618_a_at	51150	SDF4	stromal cell derived factor 4	7.23242	0.246611	7.40263	7.12408	7.44028	7.09302	-1.24221	-1.21298	-1.27214	Yes	Yes	Yes
11715733_a_at	8508	NIPSNAP1	nipsnap homolog 1 (C. elegans)	8.39618	0.348032	8.54983	8.24371	8.78213	8.21696	-1.35252	-1.23639	-1.47956	Yes	Yes	Yes
11715947_a_at	115207	KCTD12	potassium channel tetramerisation domain containing 12	8.92051	0.383063	8.61577	9.25876	8.72999	8.88796	1.31995	1.56156	1.11572	Yes	No	No
11715966_s_at	NA	NA	NA	9.85339	0.290736	10.0276	9.7489	10.0833	9.69268	-1.26112	-1.21314	-1.31099	Yes	Yes	Yes
11715995_at	54948	MRPL16	mitochondrial ribosomal protein L16	18.5941	0.201701	18.7792	18.435	18.66	18.5882	-1.15508	-1.26945	-1.05102	Yes	No	No
11716033_at	6590	SLPI	secretory leukocyte peptidase inhibitor	7.05474	0.630174	7.73561	7.05875	6.76701	6.64382	-1.31953	-1.59866	-1.08914	Yes	No	No
11716047_a_at	8209	C21orf33	chromosome 21 open reading frame 33	16.6653	0.190088	16.8282	16.5344	16.7396	16.6395	-1.14626	-1.2259	-1.0718	Yes	No	No
11716081_a_at	79084	WDR77	WD repeat domain 77	12.9419	0.236632	13.0907	12.7412	13.1153	12.9524	-1.19432	-1.27413	-1.11951	Yes	No	No
11716180_at	84313	VPS25	vacuolar protein sorting 25 homolog (S. cerevisiae)	9.89941	0.22183	10.0657	9.7767	10.047	9.81681	-1.19711	-1.22176	-1.17297	Yes	No	No
11716210_at	10370	CITED2	Cbp/p300-interacting transactivator, with Glu/Asp-rich carboxy-terminal domain, 2	8.12851	0.347684	7.91901	8.33028	7.90146	8.20069	1.2792	1.32985	1.23049	Yes	Yes	Yes
11716243_a_at	84988	PPP1R16A	protein phosphatase 1, regulatory subunit 16A	10.1234	0.388581	10.4321	9.88732	10.3415	10.0136	-1.35319	-1.45878	-1.25524	Yes	Yes	Yes
11716272_a_at	5434	POLR2E	polymerase (RNA) II (DNA directed) polypeptide E, 25kDa	9.04311	0.222677	9.22177	8.93471	9.13347	8.96712	-1.17016	-1.22015	-1.12221	Yes	No	No
11716273_x_at	5434	POLR2E	polymerase (RNA) II (DNA directed) polypeptide E, 25kDa	9.81857	0.213117	9.99048	9.71231	9.92812	9.73422	-1.17775	-1.21266	-1.14386	Yes	No	No
11716276_a_at	23468	CBX5	chromobox homolog 5	7.98427	0.459318	7.60563	8.21778	7.68239	8.20705	1.48288	1.52853	1.43859	Yes	Yes	Yes
11716277_a_at	23468	CBX5	chromobox homolog 5	8.90512	0.345969	8.66086	9.133	8.68871	8.96914	1.298	1.38717	1.21456	Yes	Yes	Yes
11716278_s_at	23468	CBX5	chromobox homolog 5	7.39374	0.300711	7.17608	7.59204	7.2256	7.44166	1.24488	1.33419	1.16156	Yes	No	No
11716280_a_at	23468	CBX5	chromobox homolog 5	9.24017	0.426064	8.85533	9.51782	8.93732	9.41583	1.48503	1.58281	1.3933	Yes	Yes	Yes
11716301_a_at	3685	ITGAV	integrin, alpha V (vitronectin receptor, alpha polypeptide, antigen CD51)	12.0384	0.29911	11.8138	12.1652	11.9328	12.1407	1.2139	1.27582	1.15498	Yes	No	No
11716338_a_at	3638	INSIG1	insulin induced gene 1	8.8502	0.323103	8.55922	8.96635	8.9282	8.91135	1.14483	1.32604	-1.01175	Yes	No	No
11716550_at	3280	HES1	hairy and enhancer of split 1, (Drosophila)	4.88703	0.441406	5.21268	4.80779	5.04704	4.60931	-1.33914	-1.32399	-1.35447	Yes	Yes	Yes
11716642_s_at	1841	DTYMK	deoxythymidylate kinase (thymidylate kinase)	10.2431	0.212212	10.3959	10.1197	10.3539	10.1949	-1.16283	-1.21101	-1.11656	Yes	No	No
11716737_at	81572	PDRG1	p53 and DNA-damage regulated 1	19.7529	0.310289	20.0759	19.5174	19.8083	19.7277	-1.2479	-1.47272	-1.05739	Yes	No	No
11716747_a_at	4299	AFF1	AF4/FMR2 family, member 1	9.00262	0.226785	8.81415	9.13106	8.90226	9.06893	1.18246	1.24566	1.12246	Yes	No	No
11716782_a_at	79718	TBL1XR1	transducin (beta)-like 1 X-linked receptor 1	12.473	0.32308	12.2164	12.5555	12.3689	12.6545	1.24175	1.26499	1.21895	Yes	Yes	Yes
11716783_a_at	79718	TBL1XR1	transducin (beta)-like 1 X-linked receptor 1	13.6776	0.347547	13.3806	13.7996	13.5392	13.8665	1.29518	1.33703	1.25465	Yes	Yes	Yes
11716891_at	90871	C9orf123	chromosome 9 open reading frame 123	14.3162	0.326416	14.6239	14.1241	14.2938	14.2985	-1.18716	-1.41397	1.00328	Yes	No	No
11716897_x_at	10450	PPIE	peptidylprolyl isomerase E (cyclophilin E)	12.4872	0.202805	12.7088	12.3539	12.5311	12.4324	-1.17026	-1.27895	-1.07082	Yes	No	No
11716980_a_at	113829	SLC35A4	solute carrier family 35, member A4	6.54112	0.188022	6.71797	6.44963	6.55579	6.49179	-1.12207	-1.20442	-1.04536	Yes	No	No
11717031_a_at	9812	KIAA0141	KIAA0141	12.9158	0.222284	13.0527	12.7725	13.086	12.8693	-1.18795	-1.21436	-1.16211	Yes	No	No
11717032_at	9812	KIAA0141	KIAA0141	13.5276	0.240396	13.6698	13.3711	13.7052	13.4881	-1.19575	-1.23007	-1.16239	Yes	No	No
11717033_a_at	9812	KIAA0141	KIAA0141	13.5838	0.269848	13.7891	13.377	13.7327	13.568	-1.22126	-1.33058	-1.12093	Yes	No	No
11717054_a_at	6745	SSR1	signal sequence receptor, alpha	11.3973	0.362254	11.1268	11.5593	11.238	11.5284	1.2847	1.34956	1.22295	Yes	Yes	Yes
11717205_at	55316	RSAD1	radical S-adenosyl methionine domain containing 1	16.9095	0.346544	17.2202	16.6215	16.9926	16.941	-1.25276	-1.51432	-1.03637	Yes	No	No
11717244_at	25804	LSM4	LSM4 homolog, U6 small nuclear RNA associated (S. cerevisiae)	9.72225	0.215024	9.90636	9.59287	9.81028	9.66821	-1.17103	-1.24271	-1.10349	Yes	No	No
11717262_a_at	84310	C7orf50	chromosome 7 open reading frame 50	12.9491	0.266733	13.18	12.8528	13.0184	12.8267	-1.19704	-1.25455	-1.14217	Yes	No	No
11717269_a_at	2356	FPGS	folylpolyglutamate synthase	2.90522	0.249942	3.06437	2.78937	3.06829	2.81112	-1.20254	-1.21	-1.19514	Yes	No	No
11717338_a_at	1523	CUX1	cut-like homeobox 1	9.62871	0.278101	9.80103	9.50317	9.81773	9.51949	-1.22948	-1.22932	-1.22964	Yes	Yes	Yes
11717339_s_at	6652	SORD	sorbitol dehydrogenase	11.244	0.269427	11.3808	11.0508	11.5195	11.1943	-1.25496	-1.25701	-1.25291	Yes	Yes	Yes
11717354_at	5092	PCBD1	pterin-4 alpha-carbinolamine dehydratase/dimerization cofactor of hepatocyte nuclear factor 1 alpha	15.4593	0.222973	15.5888	15.2684	15.5941	15.4974	-1.15554	-1.24867	-1.06936	Yes	No	No
11717364_a_at	83596	BCL2L12	BCL2-like 12 (proline rich)	13.9402	0.244438	14.17	13.7642	14.0257	13.9049	-1.20019	-1.3248	-1.0873	Yes	No	No
11717489_a_at	5413	SEPT5	septin 5	6.53848	0.434323	6.96834	6.49143	6.71044	6.12639	-1.44441	-1.39176	-1.49904	Yes	Yes	Yes
11717620_a_at	4047	LSS	lanosterol synthase (2,3-oxidosqualene-lanosterol cyclase)	5.39816	0.247304	5.60845	5.28707	5.46654	5.31169	-1.17945	-1.24953	-1.11331	Yes	No	No
11717654_a_at	NA	NA	NA	12.0951	0.275503	12.2908	11.9684	12.2451	11.9907	-1.22126	-1.25038	-1.19282	Yes	No	No
11717715_at	64778	FNDC3B	fibronectin type III domain containing 3B	14.7144	0.351773	14.4799	14.8569	14.4829	14.8816	1.30847	1.29865	1.31836	Yes	Yes	Yes
11717716_at	64778	FNDC3B	fibronectin type III domain containing 3B	13.2203	0.276926	12.9806	13.3356	13.157	13.3237	1.19822	1.27903	1.12252	Yes	No	No
11717717_at	64778	FNDC3B	fibronectin type III domain containing 3B	9.26057	0.25103	9.031	9.41631	9.17394	9.32079	1.20254	1.30614	1.10715	Yes	No	No
11717788_at	25980	C20orf4	chromosome 20 open reading frame 4	7.73842	0.272169	7.94836	7.57947	7.91119	7.64706	-1.24531	-1.29135	-1.20091	Yes	Yes	Yes
11717795_a_at	51304	ZDHHC3	zinc finger, DHHC-type containing 3	12.5608	0.301918	12.8335	12.4071	12.594	12.4934	-1.2004	-1.34387	-1.07225	Yes	No	No
11717868_a_at	10127	ZNF263	zinc finger protein 263	7.41435	0.226907	7.62395	7.30749	7.48756	7.32048	-1.18244	-1.24527	-1.12279	Yes	No	No
11717963_a_at	3845	KRAS	v-Ki-ras2 Kirsten rat sarcoma viral oncogene homolog	16.1027	0.339815	15.9346	16.2057	15.8428	16.2781	1.27739	1.20671	1.3522	Yes	Yes	Yes
11717987_a_at	64976	MRPL40	mitochondrial ribosomal protein L40	14.1276	0.197537	14.3493	14.0415	14.1203	14.0468	-1.14124	-1.23775	-1.05226	Yes	No	No
11718011_a_at	51073	MRPL4	mitochondrial ribosomal protein L4	8.10348	0.280629	8.277	7.97511	8.26748	8.01162	-1.21324	-1.23276	-1.19404	Yes	No	No
11718117_a_at	9054	NFS1	NFS1 nitrogen fixation 1 homolog (S. cerevisiae)	13.4077	0.314253	13.7028	13.1518	13.5242	13.394	-1.26623	-1.46504	-1.0944	Yes	No	No
11718152_a_at	8495	PPFIBP2	PTPRF interacting protein, binding protein 2 (liprin beta 2)	3.13319	0.197267	2.97974	3.27339	3.05699	3.1411	1.13988	1.22574	1.06003	Yes	No	No
11718162_a_at	10445	MCRS1	microspherule protein 1	6.37977	0.197766	6.54503	6.27932	6.44958	6.31796	-1.14764	-1.20222	-1.09553	Yes	No	No
11718227_a_at	617	BCS1L	BCS1-like (S. cerevisiae)	10.0962	0.195265	10.258	9.98613	10.1972	10.0302	-1.16429	-1.20739	-1.12273	Yes	No	No
11718285_s_at	84311	MRPL45	mitochondrial ribosomal protein L45	15.0787	0.208065	15.2711	14.9413	15.1309	15.0487	-1.15349	-1.25683	-1.05866	Yes	No	No
11718323_at	23527	ACAP2	ArfGAP with coiled-coil, ankyrin repeat and PH domains 2	9.79241	0.252657	9.56052	9.96871	9.68463	9.84261	1.21679	1.32702	1.11572	Yes	No	No
11718379_x_at	51422	PRKAG2	protein kinase, AMP-activated, gamma 2 non-catalytic subunit	8.80953	0.327198	9.01855	8.66626	8.96627	8.70974	-1.23491	-1.27658	-1.19461	Yes	No	No
11718436_a_at	91647	ATPAF2	ATP synthase mitochondrial F1 complex assembly factor 2	7.5936	0.213594	7.76545	7.49474	7.70438	7.49969	-1.17911	-1.2064	-1.15244	Yes	No	No
11718437_at	91647	ATPAF2	ATP synthase mitochondrial F1 complex assembly factor 2	8.58458	0.243006	8.74837	8.43883	8.76268	8.51341	-1.2137	-1.23931	-1.18861	Yes	No	No
11718537_s_at	NA	NA	NA	13.5071	0.240424	13.6767	13.3698	13.6238	13.4577	-1.17812	-1.23704	-1.122	Yes	No	No
11718553_at	54726	OTUD4	OTU domain containing 4	13.2613	0.30078	13.0543	13.3404	13.0648	13.4601	1.26638	1.21938	1.31519	Yes	Yes	Yes
11718580_a_at	57017	COQ9	coenzyme Q9 homolog (S. cerevisiae)	14.6713	0.281432	14.8827	14.4918	14.7933	14.6337	-1.2102	-1.3112	-1.11698	Yes	No	No
11718631_at	29950	SERTAD1	SERTA domain containing 1	8.46183	0.317236	8.74669	8.29744	8.54349	8.36796	-1.24177	-1.36534	-1.12938	Yes	No	No
11718639_a_at	9632	SEC24C	SEC24 family, member C (S. cerevisiae)	4.38076	0.217839	4.57961	4.28075	4.41571	4.31078	-1.15021	-1.23017	-1.07545	Yes	No	No
11718651_at	83857	TMTC1	transmembrane and tetratricopeptide repeat containing 1	19.8998	0.336313	20.2419	19.8264	19.6769	19.8307	-1.09495	-1.33378	1.11249	Yes	No	No
11718685_a_at	10587	TXNRD2	thioredoxin reductase 2	10.1289	0.306213	10.3617	9.90793	10.2614	10.1168	-1.23044	-1.36963	-1.1054	Yes	No	No
11718701_a_at	27236	ARFIP1	ADP-ribosylation factor interacting protein 1	10.9585	0.223396	10.765	11.0564	10.9035	11.0385	1.15924	1.22383	1.09806	Yes	No	No
11718727_x_at	79027	ZNF655	zinc finger protein 655	18.1073	0.30887	17.8583	18.178	17.998	18.2999	1.24037	1.24802	1.23277	Yes	Yes	Yes
11718782_s_at	11018	TMED1	transmembrane emp24 protein transport domain containing 1	11.2245	0.290423	11.4496	11.045	11.346	11.1758	-1.22047	-1.32375	-1.12526	Yes	No	No
11718927_a_at	84159	ARID5B	AT rich interactive domain 5B (MRF1-like)	14.7997	0.377351	14.5847	15.0145	14.5644	14.8659	1.28847	1.34699	1.23249	Yes	Yes	Yes
11718987_at	23395	LARS2	leucyl-tRNA synthetase 2, mitochondrial	9.20886	0.216562	9.38038	9.08865	9.3042	9.15011	-1.16709	-1.22411	-1.11272	Yes	No	No
11719013_at	8322	FZD4	frizzled family receptor 4	9.23105	0.322338	8.88053	9.38945	9.27824	9.31059	1.20633	1.42298	1.02267	Yes	No	No
11719082_a_at	90480	GADD45GIP1	growth arrest and DNA-damage-inducible, gamma interacting protein 1	6.35871	0.252842	6.52421	6.21711	6.53837	6.28017	-1.21643	-1.23722	-1.19599	Yes	No	No
11719083_x_at	26995	TRUB2	TruB pseudouridine (psi) synthase homolog 2 (E. coli)	13.165	0.256067	13.3546	13.0637	13.2722	13.0611	-1.19001	-1.22335	-1.15758	Yes	No	No
11719161_a_at	84706	GPT2	glutamic pyruvate transaminase (alanine aminotransferase) 2	11.7018	0.433136	12.1242	11.5138	11.7012	11.5687	-1.29363	-1.52669	-1.09615	Yes	No	No
11719195_a_at	9533	POLR1C	polymerase (RNA) I polypeptide C, 30kDa	11.2906	0.174739	11.4452	11.1748	11.3494	11.263	-1.13166	-1.2062	-1.06172	Yes	No	No
11719224_s_at	93058	COQ10A	coenzyme Q10 homolog A (S. cerevisiae)	16.3482	0.328955	16.5315	16.0909	16.5308	16.3914	-1.22264	-1.35719	-1.10142	Yes	No	No
11719234_at	51285	RASL12	RAS-like, family 12	12.4889	0.301618	12.6765	12.3139	12.6568	12.4386	-1.22295	-1.28569	-1.16328	Yes	No	No
11719246_a_at	2952	GSTT1	glutathione S-transferase theta 1	8.91056	1.7557	10.2723	8.22221	9.2799	8.35745	-2.80168	-4.14145	-1.89532	Yes	Yes	Yes
11719256_a_at	4040	LRP6	low density lipoprotein receptor-related protein 6	4.38121	0.241698	4.2096	4.48385	4.26192	4.47549	1.1842	1.20937	1.15955	Yes	No	No
11719286_s_at	8799	PEX11B	peroxisomal biogenesis factor 11 beta	12.3815	0.202161	12.556	12.213	12.4975	12.3659	-1.1788	-1.26836	-1.09555	Yes	No	No
11719310_a_at	1408	CRY2	cryptochrome 2 (photolyase-like)	7.78148	0.242191	8.01241	7.66573	7.67716	7.78669	-1.08566	-1.27163	1.07887	Yes	No	No
11719457_s_at	10640	EXOC5	exocyst complex component 5	15.4893	0.330651	15.2956	15.59	15.2635	15.6685	1.27434	1.22644	1.32411	Yes	Yes	Yes
11719558_at	90196	SYS1	SYS1 Golgi-localized integral membrane protein homolog (S. cerevisiae)	9.13008	0.30497	9.34767	8.96444	9.25783	9.06723	-1.22003	-1.30426	-1.14124	Yes	No	No
11719606_a_at	54700	RRN3	RRN3 RNA polymerase I transcription factor homolog (S. cerevisiae)	14.4235	0.308669	14.7381	14.32	14.3698	14.3123	-1.17917	-1.33617	-1.04062	Yes	No	No
11719607_x_at	54700	RRN3	RRN3 RNA polymerase I transcription factor homolog (S. cerevisiae)	14.1697	0.295341	14.4876	14.0138	14.1207	14.1159	-1.18042	-1.38873	-1.00336	Yes	No	No
11719637_a_at	56940	DUSP22	dual specificity phosphatase 22	16.5745	0.214596	16.7476	16.4352	16.6808	16.5308	-1.1738	-1.24179	-1.10954	Yes	No	No
11719859_a_at	56731	SLC2A4RG	SLC2A4 regulator	9.56909	0.347669	9.90943	9.46757	9.60421	9.38054	-1.25943	-1.35835	-1.16771	Yes	No	No
11719877_a_at	83707	TRPT1	tRNA phosphotransferase 1	14.8619	0.369695	15.095	14.684	15.0759	14.7488	-1.29148	-1.32963	-1.25442	Yes	Yes	Yes
11719918_s_at	53918	PELO	pelota homolog (Drosophila)	10.884	0.20702	11.048	10.7325	10.9496	10.8869	-1.14006	-1.24442	-1.04445	Yes	No	No
11720009_at	7727	ZNF174	zinc finger protein 174	5.14936	0.213879	5.31957	5.04159	5.26547	5.06434	-1.18063	-1.2125	-1.1496	Yes	No	No
11720013_a_at	472	ATM	ataxia telangiectasia mutated	12.3119	0.443317	11.9819	12.4762	12.0817	12.5334	1.38802	1.4087	1.36764	Yes	Yes	Yes
11720045_a_at	54431	DNAJC10	DnaJ (Hsp40) homolog, subfamily C, member 10	18.412	0.288705	18.1319	18.4685	18.341	18.6249	1.23991	1.26278	1.21746	Yes	Yes	Yes
11720056_a_at	23173	METAP1	methionyl aminopeptidase 1	12.1909	0.180703	12.3659	12.0655	12.217	12.1768	-1.12528	-1.23147	-1.02825	Yes	No	No
11720084_x_at	84304	NUDT22	nudix (nucleoside diphosphate linked moiety X)-type motif 22	4.65604	0.209204	4.77723	4.51398	4.79781	4.63843	-1.15774	-1.20018	-1.11681	Yes	No	No
11720133_a_at	5627	PROS1	protein S (alpha)	11.9919	0.286952	11.7656	12.1396	11.8956	12.0648	1.20715	1.29597	1.12442	Yes	No	No
11720180_at	55794	DDX28	DEAD (Asp-Glu-Ala-Asp) box polypeptide 28	7.83863	0.280198	8.07975	7.65476	7.90346	7.81542	-1.19459	-1.34257	-1.06293	Yes	No	No
11720188_a_at	4701	NDUFA7	NADH dehydrogenase (ubiquinone) 1 alpha subcomplex, 7, 14.5kDa	12.2552	0.220639	12.451	12.1532	12.3089	12.1791	-1.15978	-1.2293	-1.09419	Yes	No	No
11720221_at	2673	GFPT1	glutamine--fructose-6-phosphate transaminase 1	10.9021	0.241056	10.7287	11.0051	10.7638	11.0087	1.19799	1.21117	1.18494	Yes	No	No
11720329_at	55178	RNMTL1	RNA methyltransferase like 1	12.2278	0.232856	12.4506	12.093	12.2195	12.2051	-1.13758	-1.28124	-1.01003	Yes	No	No
11720366_at	112812	FDX1L	ferredoxin 1-like	12.5861	0.248337	12.7661	12.4146	12.7047	12.5679	-1.18446	-1.27594	-1.09954	Yes	No	No
11720406_a_at	9701	PPP6R2	protein phosphatase 6, regulatory subunit 2	4.96469	0.240862	5.15933	4.84938	5.11048	4.85013	-1.21854	-1.23967	-1.19777	Yes	No	No
11720447_s_at	6662	SOX9	SRY (sex determining region Y)-box 9	1.82676	0.500586	1.60576	2.13561	1.35329	1.92805	1.46643	1.44378	1.48943	Yes	Yes	Yes
11720469_a_at	100131187	TSTD1	thiosulfate sulfurtransferase (rhodanese)-like domain containing 1	19.7657	0.482686	20.2346	19.5317	19.9495	19.5374	-1.47166	-1.62767	-1.33059	Yes	Yes	Yes
11720526_s_at	5037	PEBP1	phosphatidylethanolamine binding protein 1	18.8152	0.242372	19.0864	18.6855	18.8476	18.7209	-1.20066	-1.32034	-1.09182	Yes	No	No
11720547_a_at	23590	PDSS1	prenyl (decaprenyl) diphosphate synthase, subunit 1	11.4309	0.296181	11.582	11.2646	11.6752	11.3555	-1.2471	-1.24606	-1.24815	Yes	Yes	Yes
11720619_a_at	148223	C19orf25	chromosome 19 open reading frame 25	8.59709	0.215207	8.81463	8.44829	8.74628	8.50121	-1.23602	-1.28908	-1.18515	Yes	No	No
11720639_a_at	23107	MRPS27	mitochondrial ribosomal protein S27	13.672	0.336478	13.937	13.43	13.8417	13.6353	-1.2805	-1.42113	-1.15379	Yes	No	No
11720640_x_at	23107	MRPS27	mitochondrial ribosomal protein S27	13.091	0.30157	13.3119	12.8791	13.2639	13.0538	-1.24957	-1.34982	-1.15677	Yes	No	No
11720642_a_at	3712	IVD	isovaleryl-CoA dehydrogenase	10.8455	0.248071	11.0698	10.6439	10.9859	10.8125	-1.23088	-1.34344	-1.12775	Yes	No	No
11720643_a_at	3712	IVD	isovaleryl-CoA dehydrogenase	15.5417	0.408758	15.8893	15.2845	15.7463	15.4321	-1.37506	-1.52074	-1.24334	Yes	Yes	Yes
11720662_at	115939	C16orf42	chromosome 16 open reading frame 42	11.4298	0.207454	11.5973	11.3181	11.5535	11.3472	-1.18322	-1.21351	-1.15369	Yes	No	No
11720695_at	79630	C1orf54	chromosome 1 open reading frame 54	18.0587	0.424685	18.3202	17.7876	18.4436	17.9307	-1.43669	-1.44648	-1.42696	Yes	Yes	Yes
11720709_x_at	23095	KIF1B	kinesin family member 1B	4.71461	0.457609	4.29548	4.79611	4.59765	5.04323	1.38809	1.41483	1.36186	Yes	Yes	Yes
11720743_x_at	54677	CROT	carnitine O-octanoyltransferase	18.5636	0.266062	18.8365	18.4262	18.4774	18.5484	-1.12476	-1.32892	1.05046	Yes	No	No
11720771_x_at	10105	PPIF	peptidylprolyl isomerase F	8.58099	0.349964	8.76236	8.38306	8.80369	8.53073	-1.25365	-1.30071	-1.20829	Yes	Yes	Yes
11720809_x_at	80097	MZT2B	mitotic spindle organizing protein 2B	14.9894	0.225453	15.2226	14.9181	14.9723	14.8869	-1.14469	-1.23497	-1.061	Yes	No	No
11720900_x_at	54762	GRAMD1C	GRAM domain containing 1C	6.05695	0.307817	6.35213	6.03463	5.94198	5.90181	-1.13197	-1.24617	-1.02823	Yes	No	No
11720921_s_at	30	ACAA1	acetyl-CoA acyltransferase 1	13.2829	0.223395	13.4787	13.1608	13.4004	13.1925	-1.19988	-1.24655	-1.15496	Yes	No	No
11721012_at	64093	SMOC1	SPARC related modular calcium binding 1	10.0416	0.389075	10.4005	9.95906	9.89316	9.92458	-1.15269	-1.35795	1.02201	Yes	No	No
11721033_a_at	11170	FAM107A	family with sequence similarity 107, member A	12.1657	0.382529	12.5595	12.0906	12.1055	11.9572	-1.23851	-1.38405	-1.10827	Yes	No	No
11721044_a_at	90459	ERI1	exoribonuclease 1	12.0683	0.275761	11.8932	12.1835	11.8641	12.2015	1.243	1.22283	1.2635	Yes	Yes	Yes
11721096_a_at	81542	TMX1	thioredoxin-related transmembrane protein 1	15.4596	0.272983	15.2275	15.5974	15.3024	15.5858	1.25409	1.29225	1.21706	Yes	Yes	Yes
11721157_at	4913	NTHL1	nth endonuclease III-like 1 (E. coli)	7.95448	0.225756	8.13114	7.84941	8.10956	7.83734	-1.21165	-1.21565	-1.20766	Yes	Yes	Yes
11721176_at	9858	PPP1R26	protein phosphatase 1, regulatory subunit 26	12.2571	0.317867	12.3858	12.0245	12.5182	12.2704	-1.23506	-1.28457	-1.18745	Yes	No	No
11721216_s_at	54664	TMEM106B	transmembrane protein 106B	10.6356	0.355901	10.3728	10.7509	10.4656	10.8228	1.2902	1.29957	1.2809	Yes	Yes	Yes
11721251_at	4236	MFAP1	microfibrillar-associated protein 1	14.6824	0.266616	14.9488	14.5531	14.6522	14.6294	-1.15609	-1.31562	-1.01591	Yes	No	No
11721287_a_at	51741	WWOX	WW domain containing oxidoreductase	7.33459	0.220909	7.10125	7.40532	7.29196	7.47362	1.18334	1.23462	1.13419	Yes	No	No
11721306_at	22822	PHLDA1	pleckstrin homology-like domain, family A, member 1	8.80117	0.436573	8.47812	8.98431	8.6597	8.94089	1.31375	1.42029	1.2152	Yes	Yes	Yes
11721311_s_at	10772	SRSF10	serine/arginine-rich splicing factor 10	15.456	0.294337	15.2515	15.5565	15.296	15.6052	1.23722	1.2354	1.23904	Yes	Yes	Yes
11721325_a_at	23464	GCAT	glycine C-acetyltransferase	5.87141	0.367879	6.14832	5.61573	6.12098	5.7931	-1.34745	-1.44652	-1.25517	Yes	Yes	Yes
11721519_at	23390	ZDHHC17	zinc finger, DHHC-type containing 17	20.3109	0.360303	20.0981	20.4561	20.0365	20.4821	1.32117	1.28167	1.3619	Yes	Yes	Yes
11721727_x_at	6878	TAF6	TAF6 RNA polymerase II, TATA box binding protein (TBP)-associated factor, 80kDa	4.81576	0.215475	5.00187	4.71648	4.87376	4.7419	-1.15559	-1.21875	-1.0957	Yes	No	No
11721735_at	55526	DHTKD1	dehydrogenase E1 and transketolase domain containing 1	10.5793	0.340143	10.8918	10.3434	10.5936	10.5883	-1.21155	-1.4625	-1.00366	Yes	No	No
11721840_at	11010	GLIPR1	GLI pathogenesis-related 1	6.04408	0.272223	5.81635	6.1824	5.99669	6.10009	1.17668	1.28882	1.0743	Yes	No	No
11721904_a_at	79140	CCDC28B	coiled-coil domain containing 28B	11.1628	0.366543	11.4805	10.9493	11.2687	11.0854	-1.28095	-1.44506	-1.13549	Yes	No	No
11721914_a_at	4194	MDM4	Mdm4 p53 binding protein homolog (mouse)	10.4231	0.284428	10.1949	10.5702	10.1982	10.5756	1.29803	1.29709	1.29898	Yes	Yes	Yes
11721915_a_at	4194	MDM4	Mdm4 p53 binding protein homolog (mouse)	8.78864	0.313293	8.60786	8.93706	8.57625	8.89164	1.25032	1.25632	1.24435	Yes	Yes	Yes
11721920_at	205564	SENP5	SUMO1/sentrin specific peptidase 5	11.43	0.294948	11.184	11.5027	11.326	11.6145	1.23425	1.2472	1.22143	Yes	Yes	Yes
11721941_x_at	1577	CYP3A5	cytochrome P450, family 3, subfamily A, polypeptide 5	10.6479	0.465358	10.3704	10.8641	10.3467	10.8051	1.39093	1.40812	1.37396	Yes	Yes	Yes
11721961_at	54542	RC3H2	ring finger and CCCH-type domains 2	10.9301	0.298516	10.7206	11.0056	10.7856	11.1042	1.23266	1.21844	1.24705	Yes	Yes	Yes
11722029_a_at	9690	UBE3C	ubiquitin protein ligase E3C	14.4983	0.256039	14.6024	14.2892	14.6341	14.5793	-1.13604	-1.24251	-1.0387	Yes	No	No
11722042_s_at	57107	PDSS2	prenyl (decaprenyl) diphosphate synthase, subunit 2	15.9959	0.2731	16.1963	15.8256	16.1892	15.9138	-1.25091	-1.29292	-1.21026	Yes	Yes	Yes
11722062_at	221035	REEP3	receptor accessory protein 3	14.9203	0.273762	14.7451	15.0629	14.7352	15.0091	1.22764	1.24649	1.20908	Yes	Yes	Yes
11722087_a_at	9975	NR1D2	nuclear receptor subfamily 1, group D, member 2	14.1485	0.295892	13.9691	14.2857	13.8852	14.2942	1.28589	1.24538	1.32772	Yes	Yes	Yes
11722110_x_at	22990	PCNX	pecanex homolog (Drosophila)	13.569	0.376485	13.301	13.6163	13.3954	13.8441	1.30313	1.24421	1.36485	Yes	Yes	Yes
11722154_a_at	166929	SGMS2	sphingomyelin synthase 2	12.9565	0.324959	12.7476	13.1007	12.7722	13.0716	1.25378	1.27736	1.23064	Yes	Yes	Yes
11722173_x_at	55245	UQCC	ubiquinol-cytochrome c reductase complex chaperone	13.2426	0.343153	13.5941	12.9895	13.3565	13.1793	-1.31122	-1.52051	-1.13074	Yes	No	No
11722174_a_at	55245	UQCC	ubiquinol-cytochrome c reductase complex chaperone	13.199	0.315739	13.4672	12.9669	13.3578	13.1542	-1.2763	-1.41446	-1.15163	Yes	No	No
11722196_x_at	4836	NMT1	N-myristoyltransferase 1	8.78664	0.265808	8.99527	8.71403	8.87467	8.6436	-1.19429	-1.21524	-1.1737	Yes	No	No
11722279_a_at	80012	PHC3	polyhomeotic homolog 3 (Drosophila)	9.79344	0.272986	9.61571	9.92763	9.55217	9.92825	1.26927	1.24136	1.29781	Yes	Yes	Yes
11722281_a_at	80012	PHC3	polyhomeotic homolog 3 (Drosophila)	4.65511	0.225885	4.49859	4.78338	4.54742	4.69881	1.16319	1.21823	1.11064	Yes	No	No
11722372_a_at	23062	GGA2	golgi-associated, gamma adaptin ear containing, ARF binding protein 2	6.38289	0.227564	6.15568	6.4868	6.32057	6.48872	1.1889	1.25799	1.12361	Yes	No	No
11722426_a_at	10875	FGL2	fibrinogen-like 2	15.0115	0.486367	14.5285	15.1529	15.0844	15.2089	1.29635	1.54157	1.09014	Yes	No	No
11722446_a_at	23410	SIRT3	sirtuin 3	9.96856	0.266806	10.2477	9.83803	10.0416	9.84411	-1.2342	-1.32837	-1.14671	Yes	No	No
11722447_a_at	23410	SIRT3	sirtuin 3	13.961	0.290928	14.2528	13.7749	14.0294	13.8953	-1.23627	-1.39272	-1.09739	Yes	No	No
11722572_at	890	CCNA2	cyclin A2	7.16249	0.276778	6.90427	7.27891	7.17125	7.23704	1.1649	1.29651	1.04665	Yes	No	No
11722579_a_at	29082	CHMP4A	charged multivesicular body protein 4A	12.4533	0.288724	12.6562	12.3555	12.6367	12.2882	-1.25227	-1.2317	-1.2732	Yes	Yes	Yes
11722602_at	79156	PLEKHF1	pleckstrin homology domain containing, family F (with FYVE domain) member 1	3.04178	0.323535	3.40801	2.98504	2.88556	2.8923	-1.15518	-1.34068	1.00468	Yes	No	No
11722656_s_at	9263	STK17A	serine/threonine kinase 17a	15.2476	0.42495	15.0158	15.388	14.8392	15.5212	1.44103	1.29433	1.60437	Yes	Yes	Yes
11722690_at	6711	SPTBN1	spectrin, beta, non-erythrocytic 1	13.9675	0.305925	13.6693	14.0191	13.9514	14.1689	1.21725	1.27438	1.16267	Yes	No	No
11722699_a_at	84162	KIAA1109	KIAA1109	14.0183	0.368806	13.7564	14.1356	13.7608	14.2546	1.35333	1.30063	1.40816	Yes	Yes	Yes
11722747_at	84376	HOOK3	hook homolog 3 (Drosophila)	13.8749	0.39937	13.61	14.0284	13.6639	14.0424	1.31813	1.3365	1.30002	Yes	Yes	Yes
11722748_at	84376	HOOK3	hook homolog 3 (Drosophila)	10.688	0.363826	10.3906	10.8225	10.5277	10.8756	1.3103	1.34898	1.27272	Yes	Yes	Yes
11722764_at	284403	WDR62	WD repeat domain 62	6.54653	0.482839	6.84526	6.3943	6.81739	6.31276	-1.39262	-1.36695	-1.41876	Yes	Yes	Yes
11722797_a_at	90488	C12orf23	chromosome 12 open reading frame 23	13.7684	0.296668	13.5322	13.8403	13.6608	13.9476	1.22898	1.23811	1.21992	Yes	Yes	Yes
11722808_at	6667	SP1	Sp1 transcription factor	10.4784	0.208731	10.3298	10.5951	10.3228	10.5582	1.18949	1.20184	1.17726	Yes	No	No
11722814_s_at	NA	NA	NA	18.7777	0.331954	18.6119	18.8866	18.5133	18.9466	1.27806	1.2097	1.35028	Yes	Yes	Yes
11722850_a_at	330	BIRC3	baculoviral IAP repeat containing 3	5.8388	0.280541	5.61456	5.97952	5.76925	5.90226	1.18836	1.28784	1.09657	Yes	No	No
11722902_a_at	54482	CCDC76	coiled-coil domain containing 76	12.7297	0.39402	12.5033	12.8818	12.4027	12.9357	1.37151	1.30006	1.44688	Yes	Yes	Yes
11722985_a_at	22888	UBOX5	U-box domain containing 5	0.980261	0.255979	1.15767	0.857822	1.09171	0.90952	-1.18183	-1.23102	-1.1346	Yes	No	No
11722998_a_at	4329	ALDH6A1	aldehyde dehydrogenase 6 family, member A1	14.3728	0.462498	14.8245	14.1969	14.3372	14.2214	-1.29386	-1.54496	-1.08357	Yes	No	No
11723083_a_at	51409	HEMK1	HemK methyltransferase family member 1	11.1845	0.276458	11.3763	10.9996	11.3224	11.1604	-1.20529	-1.29842	-1.11885	Yes	No	No
11723089_s_at	NA	NA	NA	15.9712	0.281625	16.1681	15.7708	16.1835	15.9169	-1.2587	-1.31707	-1.20292	Yes	Yes	Yes
11723090_x_at	91966	CXorf40A	chromosome X open reading frame 40A	13.535	0.253548	13.6842	13.365	13.7033	13.5112	-1.19387	-1.24762	-1.14244	Yes	No	No
11723143_at	259232	NALCN	sodium leak channel, non-selective	1.16903	0.189688	1.36064	1.06076	1.23498	1.09653	-1.16406	-1.23104	-1.10072	Yes	No	No
11723151_s_at	79783	C7orf10	chromosome 7 open reading frame 10	12.874	0.33252	13.1644	12.6563	12.9296	12.8551	-1.22372	-1.42219	-1.05294	Yes	No	No
11723231_s_at	NA	NA	NA	11.6964	0.331072	11.452	11.8725	11.4098	11.8648	1.35453	1.33841	1.37084	Yes	Yes	Yes
11723238_at	2788	GNG7	guanine nucleotide binding protein (G protein), gamma 7	5.58488	0.255641	5.74858	5.45001	5.72402	5.52411	-1.18858	-1.22993	-1.14862	Yes	No	No
11723239_a_at	2788	GNG7	guanine nucleotide binding protein (G protein), gamma 7	7.94832	0.385187	8.26916	7.74983	8.14142	7.79793	-1.34855	-1.43329	-1.26882	Yes	Yes	Yes
11723313_s_at	5827	PXMP2	peroxisomal membrane protein 2, 22kDa	15.1402	0.315662	15.4838	14.9323	15.2461	15.0343	-1.30287	-1.46559	-1.15821	Yes	No	No
11723365_a_at	50813	COPS7A	COP9 constitutive photomorphogenic homolog subunit 7A (Arabidopsis)	14.1373	0.262089	14.3747	13.9832	14.2972	14.0244	-1.25891	-1.31171	-1.20823	Yes	Yes	Yes
11723505_at	23060	ZNF609	zinc finger protein 609	5.22836	0.20953	5.03105	5.32198	5.29876	5.24148	1.08435	1.22343	-1.0405	Yes	No	No
11723507_s_at	23060	ZNF609	zinc finger protein 609	5.45896	0.260672	5.18007	5.59133	5.48222	5.52323	1.1697	1.32984	1.02883	Yes	No	No
11723521_x_at	25946	ZNF385A	zinc finger protein 385A	1.2531	0.430054	1.13847	1.62757	1.09297	0.99724	1.14606	1.40357	-1.06861	Yes	No	No
11723601_a_at	23130	ATG2A	ATG2 autophagy related 2 homolog A (S. cerevisiae)	1.14767	0.24395	1.33445	1.05386	1.24843	1.04104	-1.18426	-1.21469	-1.15459	Yes	No	No
11723631_a_at	28511	NKIRAS2	NFKB inhibitor interacting Ras-like 2	7.97911	0.242353	8.11124	7.82818	8.17038	7.93316	-1.1976	-1.21677	-1.17872	Yes	No	No
11723681_a_at	9736	USP34	ubiquitin specific peptidase 34	16.5542	0.31267	16.3452	16.698	16.3385	16.6888	1.27592	1.27702	1.27481	Yes	Yes	Yes
11723684_a_at	27079	RPUSD2	RNA pseudouridylate synthase domain containing 2	3.21175	0.262296	3.38777	3.0489	3.39463	3.14781	-1.22505	-1.26477	-1.18659	Yes	No	No
11723749_a_at	NA	NA	NA	8.26789	0.304265	8.44089	8.08773	8.47799	8.21097	-1.23978	-1.27736	-1.20331	Yes	Yes	Yes
11723790_a_at	6620	SNCB	synuclein, beta	2.58073	0.661137	3.05079	2.24426	3.09522	2.27625	-1.75655	-1.74899	-1.76415	Yes	Yes	Yes
11723793_s_at	114885	OSBPL11	oxysterol binding protein-like 11	20.2153	0.385515	20.6246	20	20.193	20.1392	-1.26505	-1.54185	-1.03794	Yes	No	No
11724042_a_at	57595	PDZD4	PDZ domain containing 4	7.88889	0.30516	8.12452	7.72332	8.03816	7.79775	-1.24903	-1.32061	-1.18133	Yes	No	No
11724051_at	55128	TRIM68	tripartite motif containing 68	10.1612	0.266301	10.3818	9.97637	10.3198	10.1003	-1.24182	-1.3245	-1.16429	Yes	No	No
11724058_x_at	80772	GLTPD1	glycolipid transfer protein domain containing 1	3.26955	0.340823	3.47039	3.08987	3.47562	3.1908	-1.25934	-1.30181	-1.21826	Yes	Yes	Yes
11724064_a_at	60386	SLC25A19	solute carrier family 25 (mitochondrial thiamine pyrophosphate carrier), member 19	8.11785	0.205686	8.25815	7.99369	8.24993	8.06834	-1.16718	-1.20119	-1.13413	Yes	No	No
11724084_a_at	126823	KLHDC9	kelch domain containing 9	7.7298	0.329706	8.05272	7.45515	7.8446	7.71603	-1.28616	-1.51316	-1.09321	Yes	No	No
11724123_a_at	54753	ZNF853	zinc finger protein 853	16.6145	0.489422	17.0676	16.3817	16.6366	16.4955	-1.33189	-1.60864	-1.10274	Yes	No	No
11724128_a_at	140876	FAM65C	family with sequence similarity 65, member C	10.9684	0.260163	11.1523	10.8257	11.079	10.9169	-1.18457	-1.25404	-1.11895	Yes	No	No
11724214_a_at	283377	SPRYD4	SPRY domain containing 4	13.0684	0.224351	13.289	12.9353	13.0932	13.0257	-1.1572	-1.27791	-1.04789	Yes	No	No
11724241_at	6925	TCF4	transcription factor 4	14.8104	0.307804	14.5925	14.9734	14.666	14.8867	1.23181	1.30216	1.16526	Yes	No	No
11724261_a_at	7204	TRIO	triple functional domain (PTPRF interacting)	4.65684	0.245104	4.43912	4.79082	4.57626	4.72948	1.19123	1.27606	1.11204	Yes	No	No
11724264_a_at	64792	RABL5	RAB, member RAS oncogene family-like 5	13.6865	0.319827	13.9568	13.4942	13.879	13.572	-1.30567	-1.37803	-1.2371	Yes	Yes	Yes
11724283_a_at	306	ANXA3	annexin A3	19.4494	0.478304	20.002	19.2227	19.4464	19.2534	-1.4007	-1.71627	-1.14316	Yes	No	No
11724338_a_at	222553	SLC35F1	solute carrier family 35, member F1	5.53017	0.487762	5.18748	5.72044	5.31411	5.72277	1.38589	1.4469	1.32745	Yes	Yes	Yes
11724339_a_at	222553	SLC35F1	solute carrier family 35, member F1	9.49693	0.747635	9.09065	9.79858	9.04653	9.75051	1.63123	1.63346	1.62899	Yes	Yes	Yes
11724356_a_at	80775	TMEM177	transmembrane protein 177	10.6794	0.219144	10.7881	10.5033	10.8195	10.7143	-1.14473	-1.21824	-1.07566	Yes	No	No
11724366_a_at	9677	PPIP5K1	diphosphoinositol pentakisphosphate kinase 1	4.97425	0.295343	5.22022	4.8402	5.07455	4.86586	-1.22634	-1.30136	-1.15564	Yes	No	No
11724526_at	81889	FAHD1	fumarylacetoacetate hydrolase domain containing 1	16.6566	0.324131	16.864	16.4438	16.8872	16.5972	-1.27906	-1.33807	-1.22265	Yes	Yes	Yes
11724527_x_at	81889	FAHD1	fumarylacetoacetate hydrolase domain containing 1	14.4841	0.306036	14.6699	14.2883	14.7493	14.4019	-1.2874	-1.30273	-1.27226	Yes	Yes	Yes
11724562_x_at	54509	RHOF	ras homolog family member F (in filopodia)	-1.06233	0.286734	-1.25688	-0.876461	-1.19634	-1.0396	1.20462	1.30172	1.11476	Yes	No	No
11724574_a_at	9718	ECE2	endothelin converting enzyme 2	1.96712	0.260657	2.15609	1.82386	2.06883	1.91739	-1.18249	-1.25895	-1.11068	Yes	No	No
11724588_a_at	148741	ANKRD35	ankyrin repeat domain 35	13.4402	0.32667	13.7554	13.2996	13.3469	13.3971	-1.15095	-1.37158	1.03539	Yes	No	No
11724622_a_at	3249	HPN	hepsin	5.85364	0.482328	6.3443	5.71496	5.89148	5.58031	-1.38535	-1.54685	-1.24071	Yes	No	No
11724639_a_at	5051	PAFAH2	platelet-activating factor acetylhydrolase 2, 40kDa	10.2297	0.274928	10.4725	10.0637	10.4563	10.0865	-1.3098	-1.32761	-1.29222	Yes	Yes	Yes
11724641_a_at	9912	ARHGAP44	Rho GTPase activating protein 44	7.86774	0.304804	8.1385	7.76095	7.88831	7.7534	-1.19435	-1.29913	-1.09802	Yes	No	No
11724651_a_at	64327	LMBR1	limb region 1 homolog (mouse)	14.3999	0.289872	14.2137	14.5057	14.2207	14.5389	1.23551	1.22431	1.24681	Yes	Yes	Yes
11724720_a_at	79695	GALNT12	UDP-N-acetyl-alpha-D-galactosamine:polypeptide N-acetylgalactosaminyltransferase 12 (GalNAc-T12)	7.19516	0.331863	6.96367	7.39582	7.034	7.24783	1.25092	1.34924	1.15976	Yes	No	No
11724721_a_at	79695	GALNT12	UDP-N-acetyl-alpha-D-galactosamine:polypeptide N-acetylgalactosaminyltransferase 12 (GalNAc-T12)	5.54142	0.357194	5.25143	5.77394	5.38407	5.60332	1.29314	1.43644	1.16412	Yes	No	No
11724723_a_at	3306	HSPA2	heat shock 70kDa protein 2	10.5876	0.54594	11.1832	10.468	10.2812	10.4087	-1.22592	-1.64171	1.09238	Yes	No	No
11724907_a_at	11183	MAP4K5	mitogen-activated protein kinase kinase kinase kinase 5	11.7269	0.244562	11.4781	11.8298	11.6276	11.8745	1.23054	1.27606	1.18664	Yes	No	No
11724936_a_at	79591	C10orf76	chromosome 10 open reading frame 76	11.0083	0.271826	11.1926	10.8822	11.2009	10.8874	-1.24139	-1.24003	-1.24275	Yes	Yes	Yes
11724950_a_at	132864	CPEB2	cytoplasmic polyadenylation element binding protein 2	10.4255	0.292945	10.2408	10.5813	10.2517	10.4996	1.22621	1.2662	1.18747	Yes	No	No
11724958_at	56953	NT5M	5',3'-nucleotidase, mitochondrial	8.50951	0.348943	8.77829	8.27816	8.73307	8.42454	-1.32348	-1.41434	-1.23845	Yes	Yes	Yes
11725008_a_at	23157	SEPT6	septin 6	6.12957	0.233814	5.91155	6.23248	6.26252	6.11164	1.06071	1.24914	-1.11025	Yes	No	No
11725117_a_at	57486	NLN	neurolysin (metallopeptidase M3 family)	14.5212	0.253456	14.7824	14.406	14.4724	14.4665	-1.14164	-1.29801	-1.00411	Yes	No	No
11725144_a_at	147808	ZNF784	zinc finger protein 784	7.40758	0.258514	7.64459	7.28142	7.40225	7.36069	-1.15058	-1.28625	-1.02922	Yes	No	No
11725163_x_at	51302	CYP39A1	cytochrome P450, family 39, subfamily A, polypeptide 1	8.57593	0.313215	8.79016	8.41873	8.71252	8.50052	-1.2241	-1.29364	-1.1583	Yes	No	No
11725216_s_at	8547	FCN3	ficolin (collagen/fibrinogen domain containing) 3 (Hakata antigen)	5.64476	0.321583	5.86135	5.57669	5.80006	5.44918	-1.2464	-1.21812	-1.27534	Yes	Yes	Yes
11725237_a_at	348093	RBPMS2	RNA binding protein with multiple splicing 2	6.11452	0.475512	6.43614	6.08917	6.30687	5.75615	-1.36495	-1.27189	-1.46482	Yes	Yes	Yes
11725358_a_at	176	ACAN	aggrecan	0.885242	0.238291	1.03876	0.771914	1.02639	0.806054	-1.18394	-1.20318	-1.16501	Yes	No	No
11725522_at	55897	MESP1	mesoderm posterior 1 homolog (mouse)	12.6791	0.323807	12.9887	12.459	12.7836	12.6174	-1.27271	-1.44355	-1.1221	Yes	No	No
11725539_at	8912	CACNA1H	calcium channel, voltage-dependent, T type, alpha 1H subunit	0.393547	0.266797	0.642655	0.300597	0.514528	0.220757	-1.24653	-1.26756	-1.22584	Yes	Yes	Yes
11725643_a_at	64949	MRPS26	mitochondrial ribosomal protein S26	11.6569	0.173589	11.817	11.5528	11.735	11.5988	-1.14888	-1.20099	-1.09903	Yes	No	No
11725721_a_at	79922	MRM1	mitochondrial rRNA methyltransferase 1 homolog (S. cerevisiae)	5.53115	0.304565	5.70087	5.31205	5.72748	5.532	-1.22446	-1.30932	-1.1451	Yes	No	No
11725791_a_at	4361	MRE11A	MRE11 meiotic recombination 11 homolog A (S. cerevisiae)	8.90106	0.242479	8.67556	9.029	8.8873	8.94746	1.15412	1.2776	1.04258	Yes	No	No
11725841_at	80345	ZSCAN16	zinc finger and SCAN domain containing 16	14.4266	0.315398	14.2671	14.5591	14.1705	14.5569	1.26506	1.22432	1.30715	Yes	Yes	Yes
11725924_a_at	83593	RASSF5	Ras association (RalGDS/AF-6) domain family member 5	5.32386	0.435585	4.91347	5.49544	5.4631	5.38325	1.19008	1.49689	-1.05691	Yes	No	No
11725994_a_at	65003	MRPL11	mitochondrial ribosomal protein L11	9.95978	0.30385	10.2049	9.79366	10.1206	9.85432	-1.26465	-1.32979	-1.2027	Yes	Yes	Yes
11726019_at	80820	EEPD1	endonuclease/exonuclease/phosphatase family domain containing 1	5.98627	0.273768	6.16014	5.87501	6.11888	5.89242	-1.19399	-1.21852	-1.16996	Yes	No	No
11726074_a_at	8874	ARHGEF7	Rho guanine nucleotide exchange factor (GEF) 7	10.9578	0.342869	10.773	11.0913	10.7249	11.0944	1.26923	1.24692	1.29193	Yes	Yes	Yes
11726086_x_at	91574	C12orf65	chromosome 12 open reading frame 65	15.4122	0.297046	15.7231	15.2025	15.5051	15.3439	-1.26652	-1.43451	-1.11821	Yes	No	No
11726114_at	115572	FAM46B	family with sequence similarity 46, member B	0.540554	0.2863	0.75896	0.401635	0.65816	0.451048	-1.21606	-1.28105	-1.15437	Yes	No	No
11726131_a_at	5318	PKP2	plakophilin 2	4.43613	0.220794	4.63298	4.36536	4.52449	4.3007	-1.18567	-1.20381	-1.1678	Yes	No	No
11726133_a_at	6853	SYN1	synapsin I	2.3754	0.397257	2.68684	2.23687	2.61129	2.13538	-1.37835	-1.36602	-1.3908	Yes	Yes	Yes
11726266_a_at	3421	IDH3G	isocitrate dehydrogenase 3 (NAD+) gamma	8.71293	0.225244	8.8863	8.60794	8.79178	8.64425	-1.15905	-1.21281	-1.10767	Yes	No	No
11726322_at	51	ACOX1	acyl-CoA oxidase 1, palmitoyl	10.6636	0.354984	10.3935	10.7094	10.5224	10.9229	1.28181	1.24475	1.31996	Yes	Yes	Yes
11726327_at	54165	DCUN1D1	DCN1, defective in cullin neddylation 1, domain containing 1 (S. cerevisiae)	13.3752	0.346723	13.2077	13.4989	13.0673	13.5539	1.30937	1.22364	1.40111	Yes	Yes	Yes
11726340_a_at	256281	NUDT14	nudix (nucleoside diphosphate linked moiety X)-type motif 14	6.5186	0.284018	6.76012	6.45846	6.5994	6.337	-1.2159	-1.23256	-1.19947	Yes	No	No
11726361_a_at	4287	ATXN3	ataxin 3	14.8516	0.304016	14.6234	14.9912	14.6576	14.9946	1.27669	1.29035	1.26318	Yes	Yes	Yes
11726431_a_at	26031	OSBPL3	oxysterol binding protein-like 3	4.76021	0.314546	4.47648	4.7555	4.91678	4.91308	1.10012	1.21337	-1.00257	Yes	No	No
11726433_a_at	26031	OSBPL3	oxysterol binding protein-like 3	11.7146	0.531229	11.2101	11.7848	11.964	11.9096	1.19762	1.48938	-1.0384	Yes	No	No
11726587_a_at	80222	TARS2	threonyl-tRNA synthetase 2, mitochondrial (putative)	12.9628	0.26015	13.2172	12.8141	13.0549	12.8699	-1.22611	-1.32238	-1.13684	Yes	No	No
11726633_s_at	81603	TRIM8	tripartite motif containing 8	6.50973	0.212328	6.30845	6.59433	6.52207	6.57191	1.12339	1.21915	1.03515	Yes	No	No
11726638_at	57534	MIB1	mindbomb E3 ubiquitin protein ligase 1	11.4701	0.328049	11.3147	11.6306	11.2014	11.5708	1.26811	1.24481	1.29185	Yes	Yes	Yes
11726751_at	79929	MAP6D1	MAP6 domain containing 1	10.5625	0.447439	10.8125	10.2799	10.8381	10.5239	-1.34112	-1.44656	-1.24338	Yes	Yes	Yes
11726756_a_at	993	CDC25A	cell division cycle 25 homolog A (S. pombe)	10.1058	0.676282	9.8606	10.4198	9.53614	10.2791	1.57033	1.4734	1.67364	Yes	Yes	Yes
11726884_a_at	197257	LDHD	lactate dehydrogenase D	10.3886	0.394674	10.7951	10.1409	10.5429	10.2478	-1.38958	-1.5737	-1.227	Yes	Yes	Yes
11726968_a_at	55653	BCAS4	breast carcinoma amplified sequence 4	7.0019	0.275237	7.15702	6.82311	7.20665	6.96175	-1.22214	-1.26043	-1.18501	Yes	No	No
11726969_x_at	55653	BCAS4	breast carcinoma amplified sequence 4	6.30374	0.247456	6.46785	6.1314	6.48271	6.26368	-1.21229	-1.26265	-1.16395	Yes	No	No
11726996_at	65018	PINK1	PTEN induced putative kinase 1	12.6257	0.283386	12.8235	12.4527	12.7506	12.5902	-1.20213	-1.29304	-1.11762	Yes	No	No
11727125_a_at	25945	PVRL3	poliovirus receptor-related 3	14.6153	0.359348	14.3307	14.7944	14.4642	14.7329	1.289	1.37911	1.20477	Yes	Yes	Yes
11727246_at	1140	CHRNB1	cholinergic receptor, nicotinic, beta 1 (muscle)	14.1185	0.39598	14.4052	13.769	14.3296	14.1676	-1.31864	-1.55421	-1.11878	Yes	No	No
11727247_x_at	1140	CHRNB1	cholinergic receptor, nicotinic, beta 1 (muscle)	14.1973	0.419462	14.5073	13.8333	14.3994	14.2493	-1.33056	-1.59546	-1.10965	Yes	No	No
11727294_s_at	NA	NA	NA	8.41542	0.365183	8.14344	8.54785	8.1874	8.62449	1.33863	1.32355	1.35388	Yes	Yes	Yes
11727400_a_at	2954	GSTZ1	glutathione transferase zeta 1	9.07312	0.286401	9.2763	8.92541	9.22997	8.98357	-1.22999	-1.27535	-1.18625	Yes	No	No
11727416_a_at	51084	CRYL1	crystallin, lambda 1	8.72458	0.247701	8.93001	8.65264	8.77827	8.60411	-1.1694	-1.21198	-1.12831	Yes	No	No
11727417_a_at	55101	ATP5SL	ATP5S-like	9.19623	0.298461	9.45707	8.96198	9.44995	9.10338	-1.3387	-1.40941	-1.27153	Yes	Yes	Yes
11727418_s_at	55101	ATP5SL	ATP5S-like	13.5548	0.237093	13.7646	13.3571	13.7118	13.5195	-1.23105	-1.32637	-1.14258	Yes	No	No
11727461_x_at	79364	ZXDC	ZXD family zinc finger C	10.6723	0.251976	10.5288	10.829	10.4604	10.7335	1.21981	1.23137	1.20837	Yes	Yes	Yes
11727544_a_at	587	BCAT2	branched chain amino-acid transaminase 2, mitochondrial	13.0409	0.301185	13.3542	12.8517	13.1216	12.9534	-1.26172	-1.41676	-1.12365	Yes	No	No
11727572_s_at	89857	KLHL6	kelch-like 6 (Drosophila)	3.18896	0.225158	2.96839	3.32874	3.17552	3.21676	1.14933	1.28374	1.029	Yes	No	No
11727593_a_at	158358	KIAA2026	KIAA2026	16.5465	0.311539	16.3768	16.6745	16.3186	16.6739	1.25399	1.2292	1.27928	Yes	Yes	Yes
11727729_x_at	79673	ZNF329	zinc finger protein 329	13.35	0.326027	13.4949	13.2198	13.619	13.2216	-1.26245	-1.21006	-1.3171	Yes	Yes	Yes
11727745_at	196541	METTL21C	methyltransferase like 21C	9.12174	0.895336	9.8905	9.05075	8.74033	8.78233	-1.31848	-1.78974	1.02954	Yes	No	No
11727776_at	2773	GNAI3	guanine nucleotide binding protein (G protein), alpha inhibiting activity polypeptide 3	8.55397	0.249311	8.40054	8.66964	8.34984	8.66805	1.22574	1.20506	1.24678	Yes	Yes	Yes
11727813_a_at	6426	SRSF1	serine/arginine-rich splicing factor 1	16.313	0.370953	16.1486	16.4195	15.9938	16.5163	1.31653	1.20659	1.43649	Yes	Yes	Yes
11727836_a_at	NA	NA	NA	0.411294	0.343275	0.59506	0.285007	0.769714	0.191587	-1.36046	-1.23975	-1.49291	Yes	Yes	Yes
11727943_a_at	2359	FPR3	formyl peptide receptor 3	6.21328	0.651268	6.02732	6.68307	5.98428	5.94499	1.23819	1.57543	-1.02761	Yes	No	No
11728004_s_at	55103	RALGPS2	Ral GEF with PH domain and SH3 binding motif 2	7.92421	0.300104	7.76945	8.04176	7.71461	8.04044	1.23035	1.20774	1.25339	Yes	Yes	Yes
11728016_at	9866	TRIM66	tripartite motif containing 66	11.1484	0.355125	10.9005	11.3044	10.9247	11.3062	1.31279	1.32304	1.30262	Yes	Yes	Yes
11728033_at	375035	SFT2D2	SFT2 domain containing 2	9.55594	0.294427	9.36788	9.73179	9.41346	9.59024	1.20609	1.28691	1.13035	Yes	No	No
11728059_s_at	29946	SERTAD3	SERTA domain containing 3	6.37371	0.348491	6.63112	6.22224	6.49537	6.26367	-1.24858	-1.32765	-1.17421	Yes	No	No
11728120_at	80759	KHDC1	KH homology domain containing 1	2.25909	0.254295	2.53514	2.11517	2.30765	2.16803	-1.21403	-1.33791	-1.10161	Yes	No	No
11728130_a_at	54919	HEATR2	HEAT repeat containing 2	8.23771	0.314204	8.42804	8.06652	8.47423	8.13945	-1.27293	-1.28478	-1.26119	Yes	Yes	Yes
11728178_at	23409	SIRT4	sirtuin 4	8.94867	0.321492	9.21326	8.77984	9.05044	8.8653	-1.23909	-1.35043	-1.13693	Yes	No	No
11728248_a_at	10102	TSFM	Ts translation elongation factor, mitochondrial	17.3035	0.263914	17.5661	17.1192	17.2536	17.3314	-1.13647	-1.36312	1.0554	Yes	No	No
11728290_a_at	4068	SH2D1A	SH2 domain containing 1A	6.35255	0.487495	5.90522	6.65261	6.27188	6.42112	1.36445	1.67876	1.10899	Yes	No	No
11728312_at	7707	ZNF148	zinc finger protein 148	16.1079	0.357709	15.9023	16.226	15.8377	16.3032	1.31459	1.25151	1.38086	Yes	Yes	Yes
11728327_at	4958	OMD	osteomodulin	10.2876	0.426554	10.041	10.5463	10.0098	10.3534	1.3421	1.41943	1.26898	Yes	Yes	Yes
11728354_a_at	84269	CHCHD5	coiled-coil-helix-coiled-coil-helix domain containing 5	10.1425	0.239896	10.2744	10.0032	10.357	10.0689	-1.2139	-1.20682	-1.22103	Yes	Yes	Yes
11728429_a_at	84458	LCOR	ligand dependent nuclear receptor corepressor	17.9389	0.501521	17.5894	18.1459	17.5851	18.1999	1.50073	1.47072	1.53135	Yes	Yes	Yes
11728437_at	54014	BRWD1	bromodomain and WD repeat domain containing 1	15.8815	0.416617	15.6081	16.042	15.6235	16.0761	1.35964	1.35083	1.36851	Yes	Yes	Yes
11728470_a_at	121551	BTBD11	BTB (POZ) domain containing 11	3.65864	0.215821	3.80696	3.53999	3.75133	3.61936	-1.14828	-1.20328	-1.09579	Yes	No	No
11728537_a_at	4163	MCC	mutated in colorectal cancers	9.88403	0.332511	9.65227	9.94687	9.72904	10.0986	1.25883	1.22655	1.29196	Yes	Yes	Yes
11728538_a_at	4163	MCC	mutated in colorectal cancers	13.4378	0.409325	13.1664	13.538	13.2252	13.6757	1.32965	1.29386	1.36643	Yes	Yes	Yes
11728554_at	90423	ATP6V1E2	ATPase, H+ transporting, lysosomal 31kDa, V1 subunit E2	15.7371	0.503997	16.1112	15.4352	15.9196	15.6717	-1.37736	-1.59766	-1.18744	Yes	No	No
11728634_a_at	23431	AP4E1	adaptor-related protein complex 4, epsilon 1 subunit	9.081	0.34493	8.84481	9.1708	8.87466	9.29782	1.29646	1.25352	1.34086	Yes	Yes	Yes
11728673_s_at	3835	KIF22	kinesin family member 22	16.0675	0.448592	16.392	15.8062	16.287	15.9734	-1.36572	-1.50079	-1.24282	Yes	Yes	Yes
11728691_a_at	23608	MKRN1	makorin ring finger protein 1	15.4297	0.304376	15.1909	15.5739	15.248	15.5688	1.27623	1.30407	1.24899	Yes	Yes	Yes
11728728_s_at	154	ADRB2	adrenergic, beta-2-, receptor, surface	7.65256	0.338971	7.41058	7.89063	7.51673	7.65407	1.23859	1.39479	1.09988	Yes	No	No
11728826_s_at	388610	TRNP1	TMF1-regulated nuclear protein 1	6.21731	0.304491	6.49286	6.06454	6.43072	6.03838	-1.32899	-1.34566	-1.31253	Yes	Yes	Yes
11728879_at	5534	PPP3R1	protein phosphatase 3, regulatory subunit B, alpha	5.10455	0.263211	4.84367	5.1664	5.17588	5.20927	1.13136	1.25069	1.02342	Yes	No	No
11728908_at	145173	B3GALTL	beta 1,3-galactosyltransferase-like	1.9085	0.692783	1.43015	2.34627	1.55453	2.00214	1.60421	1.88703	1.36378	Yes	Yes	Yes
11728951_at	56169	GSDMC	gasdermin C	11.4521	0.874594	12.3531	11.2097	11.4272	10.9919	-1.7283	-2.20908	-1.35216	Yes	No	No
11728988_at	151313	FAHD2B	fumarylacetoacetate hydrolase domain containing 2B	12.2832	0.348138	12.5774	12.1171	12.3955	12.1649	-1.27058	-1.37583	-1.17337	Yes	No	No
11729023_at	3741	KCNA5	potassium voltage-gated channel, shaker-related subfamily, member 5	7.88678	0.476402	8.19708	7.50106	8.09152	7.96305	-1.33076	-1.62004	-1.09313	Yes	No	No
11729034_s_at	162073	ITPRIPL2	inositol 1,4,5-trisphosphate receptor interacting protein-like 2	2.94504	0.277836	2.70509	3.08974	2.88358	3.01222	1.1947	1.30555	1.09327	Yes	No	No
11729190_a_at	4149	MAX	MYC associated factor X	3.78596	0.247522	3.53159	3.90418	3.83806	3.82903	1.13428	1.29467	-1.00628	Yes	No	No
11729316_a_at	79763	ISOC2	isochorismatase domain containing 2	8.79839	0.300046	8.98077	8.59613	9.09089	8.71056	-1.30358	-1.30553	-1.30163	Yes	Yes	Yes
11729353_a_at	4012	LNPEP	leucyl/cystinyl aminopeptidase	11.0338	0.328758	10.8117	11.16	10.849	11.182	1.26634	1.27312	1.2596	Yes	Yes	Yes
11729371_a_at	7704	ZBTB16	zinc finger and BTB domain containing 16	10.4697	0.332132	10.8088	10.4351	10.3003	10.3247	-1.12868	-1.29564	1.01704	Yes	No	No
11729394_a_at	143279	HECTD2	HECT domain containing E3 ubiquitin protein ligase 2	8.736	0.416786	8.54674	8.90654	8.43342	8.87377	1.31958	1.28325	1.35693	Yes	Yes	Yes
11729401_x_at	26974	ZNF285	zinc finger protein 285	8.38723	0.273258	8.65756	8.24932	8.36951	8.33356	-1.16642	-1.32706	-1.02523	Yes	No	No
11729402_at	26974	ZNF285	zinc finger protein 285	20.2724	0.433985	20.7243	20.056	20.2501	20.1615	-1.29993	-1.58919	-1.06331	Yes	No	No
11729446_a_at	1638	DCT	dopachrome tautomerase (dopachrome delta-isomerase, tyrosine-related protein 2)	5.49702	0.363423	5.89652	5.29839	5.3532	5.4821	-1.17659	-1.51375	1.09346	Yes	No	No
11729505_a_at	374659	HDDC3	HD domain containing 3	12.3879	0.27059	12.5481	12.2287	12.5615	12.3386	-1.20678	-1.24779	-1.16711	Yes	No	No
11729654_a_at	4087	SMAD2	SMAD family member 2	13.7694	0.370968	13.4932	13.9228	13.5682	13.941	1.32061	1.34682	1.29491	Yes	Yes	Yes
11729667_a_at	8996	NOL3	nucleolar protein 3 (apoptosis repressor with CARD domain)	4.93734	0.2003	5.08773	4.82163	5.03231	4.89138	-1.1515	-1.20256	-1.10261	Yes	No	No
11729670_a_at	622	BDH1	3-hydroxybutyrate dehydrogenase, type 1	7.10801	0.443098	7.35979	6.89957	7.42751	6.95244	-1.38285	-1.37575	-1.38998	Yes	Yes	Yes
11729682_a_at	79583	TMEM231	transmembrane protein 231	4.6641	0.208813	4.83741	4.54927	4.76978	4.59117	-1.17558	-1.22107	-1.1318	Yes	No	No
11729704_a_at	93134	ZNF561	zinc finger protein 561	11.6157	0.280496	11.8695	11.4626	11.7013	11.5322	-1.22092	-1.32582	-1.12432	Yes	No	No
11729725_at	10773	ZBTB6	zinc finger and BTB domain containing 6	9.55638	0.271447	9.31126	9.61776	9.4642	9.74639	1.22633	1.2367	1.21604	Yes	Yes	Yes
11729828_at	90362	FAM110B	family with sequence similarity 110, member B	8.83614	0.30314	8.86692	8.6018	8.98538	9.00165	-1.09007	-1.20173	1.01134	Yes	No	No
11729911_a_at	200205	IBA57	IBA57, iron-sulfur cluster assembly homolog (S. cerevisiae)	10.638	0.38294	10.9286	10.3467	10.8815	10.5945	-1.35134	-1.49676	-1.22004	Yes	Yes	Yes
11729912_at	200205	IBA57	IBA57, iron-sulfur cluster assembly homolog (S. cerevisiae)	11.5091	0.259102	11.6417	11.2853	11.6279	11.5936	-1.14501	-1.28025	-1.02405	Yes	No	No
11729923_a_at	80194	TMEM134	transmembrane protein 134	15.4674	0.291924	15.7531	15.3184	15.5245	15.3693	-1.22685	-1.35166	-1.11357	Yes	No	No
11729932_a_at	7694	ZNF135	zinc finger protein 135	7.76328	0.432942	8.03839	7.63884	8.22029	7.40455	-1.52377	-1.3191	-1.7602	Yes	Yes	Yes
11729933_x_at	7694	ZNF135	zinc finger protein 135	9.70008	0.415931	9.95872	9.56811	10.1034	9.39663	-1.46275	-1.31095	-1.63213	Yes	Yes	Yes
11729952_a_at	84614	ZBTB37	zinc finger and BTB domain containing 37	9.54405	0.243934	9.35096	9.6426	9.47055	9.63402	1.17085	1.22403	1.11998	Yes	No	No
11729982_a_at	57097	PARP11	poly (ADP-ribose) polymerase family, member 11	11.3845	0.278657	11.0845	11.5368	11.2587	11.5324	1.28608	1.3682	1.2089	Yes	Yes	Yes
11730015_s_at	4761	NEUROD2	neuronal differentiation 2	-0.878106	0.212647	-0.715324	-0.989107	-0.720591	-0.977777	-1.20204	-1.20897	-1.19515	Yes	No	No
11730164_a_at	4591	TRIM37	tripartite motif containing 37	13.316	0.272623	13.5869	13.134	13.3197	13.3021	-1.17708	-1.36877	-1.01223	Yes	No	No
11730213_s_at	51081	MRPS7	mitochondrial ribosomal protein S7	14.5271	0.251282	14.7331	14.3741	14.6051	14.4888	-1.17908	-1.28258	-1.08394	Yes	No	No
11730249_at	28957	MRPS28	mitochondrial ribosomal protein S28	17.9699	0.24676	18.1733	17.7728	18.0705	17.973	-1.18833	-1.31992	-1.06987	Yes	No	No
11730433_a_at	84905	ZNF341	zinc finger protein 341	3.04061	0.302301	3.34382	2.91548	2.9761	2.97174	-1.16179	-1.34568	-1.00303	Yes	No	No
11730465_at	3759	KCNJ2	potassium inwardly-rectifying channel, subfamily J, member 2	11.0279	0.498352	10.8151	11.2609	10.6405	11.1615	1.39808	1.36215	1.43495	Yes	Yes	Yes
11730466_a_at	3759	KCNJ2	potassium inwardly-rectifying channel, subfamily J, member 2	9.02396	0.448299	8.81521	9.24548	8.63769	9.16734	1.3947	1.34749	1.44357	Yes	Yes	Yes
11730519_a_at	10350	ABCA9	ATP-binding cassette, sub-family A (ABC1), member 9	8.2633	0.273984	8.15925	8.47948	8.04472	8.22346	1.18879	1.24853	1.1319	Yes	No	No
11730542_x_at	30	ACAA1	acetyl-CoA acyltransferase 1	12.3027	0.2086	12.4862	12.1909	12.4065	12.2187	-1.18225	-1.22707	-1.13907	Yes	No	No
11730594_at	55096	EBLN2	endogenous Bornavirus-like nucleoprotein 2	12.779	0.336905	12.5753	12.9411	12.5713	12.8822	1.26434	1.28863	1.2405	Yes	Yes	Yes
11730620_a_at	117283	IP6K3	inositol hexakisphosphate kinase 3	8.32818	0.467264	8.79133	8.18462	8.1969	8.18553	-1.23888	-1.52278	-1.00791	Yes	No	No
11730646_a_at	9427	ECEL1	endothelin converting enzyme-like 1	3.08739	0.437354	3.20746	2.8321	3.52777	3.02745	-1.35458	-1.29717	-1.41453	Yes	Yes	Yes
11730732_at	1777	DNASE2	deoxyribonuclease II, lysosomal	12.2134	0.391175	12.5782	12.0073	12.3878	12.0459	-1.37212	-1.48553	-1.26737	Yes	Yes	Yes
11730733_x_at	1777	DNASE2	deoxyribonuclease II, lysosomal	10.6694	0.358044	11.0056	10.4848	10.8469	10.4986	-1.35148	-1.4348	-1.27301	Yes	Yes	Yes
11730795_at	51073	MRPL4	mitochondrial ribosomal protein L4	8.37123	0.215523	8.50598	8.22488	8.50137	8.35423	-1.15999	-1.21512	-1.10737	Yes	No	No
11730838_a_at	131870	NUDT16	nudix (nucleoside diphosphate linked moiety X)-type motif 16	16.0024	0.215693	16.1887	15.8557	16.0736	15.9771	-1.1605	-1.25964	-1.06916	Yes	No	No
11730890_at	221078	NSUN6	NOP2/Sun domain family, member 6	13.0561	0.327644	12.854	13.2307	12.8676	13.1313	1.24852	1.29838	1.20056	Yes	Yes	Yes
11730932_at	79611	ACSS3	acyl-CoA synthetase short-chain family member 3	17.3796	0.351656	17.0898	17.555	17.1621	17.546	1.34219	1.38053	1.3049	Yes	Yes	Yes
11731021_a_at	118430	MUCL1	mucin-like 1	3.97341	0.47131	4.13221	3.73647	4.42362	3.85263	-1.398	-1.31562	-1.48553	Yes	Yes	Yes
11731023_a_at	6314	ATXN7	ataxin 7	16.2123	0.370775	15.9537	16.2995	15.9846	16.4642	1.33111	1.2708	1.39429	Yes	Yes	Yes
11731024_s_at	6314	ATXN7	ataxin 7	16.4928	0.365403	16.1623	16.6276	16.2666	16.7477	1.38813	1.38053	1.39577	Yes	Yes	Yes
11731062_s_at	9658	ZNF516	zinc finger protein 516	9.68736	0.235229	9.44509	9.73972	9.64236	9.85746	1.19322	1.22657	1.16079	Yes	No	No
11731089_a_at	1652	DDT	D-dopachrome tautomerase	11.7482	0.235099	11.965	11.6021	11.7846	11.7174	-1.16074	-1.286	-1.04768	Yes	No	No
11731230_a_at	285367	RPUSD3	RNA pseudouridylate synthase domain containing 3	6.55427	0.270206	6.76791	6.44112	6.65999	6.445	-1.20655	-1.25422	-1.1607	Yes	No	No
11731356_a_at	117283	IP6K3	inositol hexakisphosphate kinase 3	5.38378	0.4552	5.81652	5.26573	5.27394	5.22352	-1.23166	-1.46488	-1.03557	Yes	No	No
11731465_a_at	1075	CTSC	cathepsin C	5.69793	0.307541	5.38924	5.84018	5.69943	5.7887	1.2059	1.36693	1.06383	Yes	No	No
11731466_a_at	1075	CTSC	cathepsin C	3.80282	0.452452	3.36033	4.08648	3.87508	3.7952	1.25105	1.65422	-1.05693	Yes	No	No
11731474_at	6424	SFRP4	secreted frizzled-related protein 4	3.40668	0.266377	3.17091	3.52193	3.40472	3.46996	1.15519	1.27546	1.04626	Yes	No	No
11731565_x_at	4193	MDM2	Mdm2, p53 E3 ubiquitin protein ligase homolog (mouse)	16.3367	0.401544	16.1212	16.4876	15.9984	16.5417	1.37062	1.28911	1.45729	Yes	Yes	Yes
11731566_a_at	4193	MDM2	Mdm2, p53 E3 ubiquitin protein ligase homolog (mouse)	14.0991	0.349435	13.9527	14.222	13.7897	14.2615	1.29287	1.20524	1.38687	Yes	Yes	Yes
11731570_a_at	29903	CCDC106	coiled-coil domain containing 106	4.21385	0.204206	4.41277	4.08119	4.32755	4.13572	-1.19889	-1.25839	-1.14221	Yes	No	No
11731615_s_at	1268	CNR1	cannabinoid receptor 1 (brain)	3.86895	0.282889	4.08961	3.78944	3.94112	3.7335	-1.19242	-1.23129	-1.15478	Yes	No	No
11731683_a_at	55183	RIF1	RAP1 interacting factor homolog (yeast)	15.3473	0.333404	15.1869	15.5469	15.0181	15.4416	1.31194	1.28341	1.34111	Yes	Yes	Yes
11731698_s_at	NA	NA	NA	8.52781	0.355116	8.26837	8.66945	8.29996	8.71508	1.32694	1.3205	1.33341	Yes	Yes	Yes
11731702_a_at	29121	CLEC2D	C-type lectin domain family 2, member D	10.2178	0.347199	9.88492	10.4151	10.1544	10.3022	1.26489	1.44413	1.1079	Yes	No	No
11731751_at	57674	RNF213	ring finger protein 213	3.92071	0.238366	3.69902	4.00963	3.93672	3.99282	1.13552	1.24024	1.03965	Yes	No	No
11731752_at	57674	RNF213	ring finger protein 213	5.77301	0.323242	5.51001	5.88786	5.68002	5.91454	1.23644	1.29941	1.17652	Yes	No	No
11731907_s_at	80204	FBXO11	F-box protein 11	6.45653	0.261028	6.26967	6.59323	6.28471	6.55442	1.22827	1.25141	1.20556	Yes	Yes	Yes
11731924_a_at	283518	KCNRG	potassium channel regulator	17.8833	0.54583	17.5939	18.1988	17.4368	18.0187	1.50886	1.52094	1.49686	Yes	Yes	Yes
11731952_s_at	284451	ODF3L2	outer dense fiber of sperm tails 3-like 2	3.53563	0.456955	3.79949	3.41298	3.82528	3.28475	-1.3789	-1.30723	-1.4545	Yes	Yes	Yes
11731997_at	25893	TRIM58	tripartite motif containing 58	3.22617	0.803242	2.53288	3.62271	3.15647	3.38143	1.57723	2.12848	1.16875	Yes	No	No
11732080_a_at	83856	FSD1L	fibronectin type III and SPRY domain containing 1-like	12.6559	0.402147	12.3344	12.7465	12.5371	12.8919	1.30448	1.33065	1.27883	Yes	Yes	Yes
11732138_at	26517	TIMM13	translocase of inner mitochondrial membrane 13 homolog (yeast)	5.56428	0.241622	5.78599	5.44832	5.59672	5.49553	-1.16428	-1.26371	-1.07266	Yes	No	No
11732149_a_at	80344	DCAF11	DDB1 and CUL4 associated factor 11	10.5601	0.320906	10.851	10.3792	10.6676	10.4655	-1.26309	-1.38688	-1.15036	Yes	No	No
11732150_x_at	80344	DCAF11	DDB1 and CUL4 associated factor 11	9.2585	0.280974	9.4892	9.10645	9.34976	9.1901	-1.20682	-1.30383	-1.11702	Yes	No	No
11732151_a_at	80344	DCAF11	DDB1 and CUL4 associated factor 11	11.9618	0.260075	12.1967	11.7976	12.0789	11.889	-1.22644	-1.31862	-1.14071	Yes	No	No
11732158_a_at	9510	ADAMTS1	ADAM metallopeptidase with thrombospondin type 1 motif, 1	10.5764	0.499391	10.2583	10.7423	10.2942	10.817	1.41754	1.3986	1.43674	Yes	Yes	Yes
11732188_at	55361	PI4K2A	phosphatidylinositol 4-kinase type 2 alpha	4.96896	0.294993	5.2146	4.86593	5.02212	4.85192	-1.19701	-1.27338	-1.12522	Yes	No	No
11732227_a_at	5192	PEX10	peroxisomal biogenesis factor 10	7.46986	0.226656	7.65295	7.35437	7.53101	7.41614	-1.15407	-1.22994	-1.08287	Yes	No	No
11732297_at	80856	KIAA1715	KIAA1715	11.9278	0.394525	11.6268	12.057	11.775	12.1203	1.30836	1.34741	1.27044	Yes	Yes	Yes
11732298_a_at	80856	KIAA1715	KIAA1715	12.2854	0.380439	11.9975	12.4414	12.0435	12.488	1.36059	1.36035	1.36083	Yes	Yes	Yes
11732300_at	80856	KIAA1715	KIAA1715	14.0617	0.465124	13.7245	14.2427	13.7776	14.3015	1.43494	1.43214	1.43775	Yes	Yes	Yes
11732313_at	81573	ANKRD13C	ankyrin repeat domain 13C	8.96186	0.25266	8.76417	9.02934	8.87055	9.10369	1.18851	1.20178	1.1754	Yes	No	No
11732504_a_at	3249	HPN	hepsin	4.15315	0.425805	4.59893	4.00652	4.25408	3.88962	-1.39324	-1.50777	-1.2874	Yes	Yes	Yes
11732515_x_at	578	BAK1	BCL2-antagonist/killer 1	6.41842	0.364474	6.6344	6.23363	6.71884	6.27633	-1.33945	-1.32021	-1.35896	Yes	Yes	Yes
11732632_at	3204	HOXA7	homeobox A7	4.05973	0.249464	4.29028	3.99891	4.0852	3.92146	-1.17085	-1.2238	-1.12019	Yes	No	No
11732844_a_at	57553	MICAL3	microtubule associated monoxygenase, calponin and LIM domain containing 3	6.78427	0.293639	6.53688	6.85469	6.67873	6.97339	1.23648	1.24643	1.2266	Yes	Yes	Yes
11733014_a_at	57674	RNF213	ring finger protein 213	5.09097	0.218189	4.8661	5.18797	5.17505	5.11526	1.09508	1.24995	-1.04231	Yes	No	No
11733058_a_at	9991	PTBP3	polypyrimidine tract binding protein 3	15.7034	0.300296	15.4717	15.9138	15.5623	15.7326	1.23641	1.35856	1.12524	Yes	No	No
11733059_a_at	9991	PTBP3	polypyrimidine tract binding protein 3	12.7584	0.333218	12.4642	13.0038	12.6653	12.7697	1.25005	1.45357	1.07502	Yes	No	No
11733093_a_at	80020	FOXRED2	FAD-dependent oxidoreductase domain containing 2	6.61695	0.355648	6.90364	6.52453	6.71408	6.42589	-1.2602	-1.30054	-1.22111	Yes	Yes	Yes
11733096_a_at	84993	UBL7	ubiquitin-like 7 (bone marrow stromal cell-derived)	5.09345	0.27429	5.34379	5.0073	5.18783	4.92741	-1.22982	-1.26268	-1.19782	Yes	No	No
11733270_at	339983	NAT8L	N-acetyltransferase 8-like (GCN5-related, putative)	4.97032	0.31257	5.16716	4.84332	5.24667	4.7896	-1.31081	-1.25166	-1.37275	Yes	Yes	Yes
11733462_at	26032	SUSD5	sushi domain containing 5	3.40958	0.337577	3.63643	3.23969	3.59855	3.30725	-1.26929	-1.31653	-1.22375	Yes	Yes	Yes
11733490_at	619279	ZNF704	zinc finger protein 704	10.0569	0.276067	9.91155	10.194	9.85914	10.1345	1.21328	1.21625	1.21031	Yes	Yes	Yes
11733495_a_at	170622	COMMD6	COMM domain containing 6	19.7169	0.292373	19.8758	19.5419	19.9647	19.6432	-1.25498	-1.26039	-1.24959	Yes	Yes	Yes
11733496_x_at	170622	COMMD6	COMM domain containing 6	17.7082	0.292099	17.8469	17.5386	17.992	17.6236	-1.26427	-1.2382	-1.29089	Yes	Yes	Yes
11733593_a_at	5858	PZP	pregnancy-zone protein	9.72399	0.290094	9.49271	9.84248	9.61928	9.84123	1.21914	1.27436	1.16631	Yes	No	No
11733615_at	80031	SEMA6D	sema domain, transmembrane domain (TM), and cytoplasmic domain, (semaphorin) 6D	11.2705	0.491512	10.9631	11.4649	11.0333	11.441	1.3706	1.41601	1.32664	Yes	Yes	Yes
11733731_s_at	593	BCKDHA	branched chain keto acid dehydrogenase E1, alpha polypeptide	9.1126	0.308526	9.42519	8.98601	9.10943	9.00071	-1.20912	-1.35583	-1.07828	Yes	No	No
11733835_a_at	252839	TMEM9	transmembrane protein 9	16.2771	0.458251	16.3239	15.8998	16.6664	16.4564	-1.24577	-1.34172	-1.15668	Yes	No	No
11733875_a_at	10051	SMC4	structural maintenance of chromosomes 4	17.0884	0.465367	16.8138	17.2917	16.7467	17.283	1.42125	1.39277	1.45032	Yes	Yes	Yes
11733893_a_at	55666	NPLOC4	nuclear protein localization 4 homolog (S. cerevisiae)	5.67646	0.246826	5.86265	5.56914	5.78327	5.58288	-1.18669	-1.22562	-1.14901	Yes	No	No
11733981_a_at	5163	PDK1	pyruvate dehydrogenase kinase, isozyme 1	15.8309	0.313492	16.105	15.5821	15.9687	15.8136	-1.26483	-1.43681	-1.11344	Yes	No	No
11733993_at	441027	TMEM150C	transmembrane protein 150C	14.5314	0.246306	14.6636	14.3886	14.7324	14.4698	-1.2048	-1.21004	-1.19959	Yes	No	No
11734022_at	9953	HS3ST3B1	heparan sulfate (glucosamine) 3-O-sulfotransferase 3B1	1.01731	0.210233	0.810026	1.07611	1.10303	1.07151	1.08469	1.20254	-1.02209	Yes	No	No
11734023_a_at	NA	NA	NA	19.4448	0.616873	19.2296	19.7493	18.7347	19.6885	1.66641	1.43364	1.93697	Yes	Yes	Yes
11734024_x_at	NA	NA	NA	19.1092	0.631348	18.8818	19.4183	18.4084	19.3521	1.67029	1.45048	1.92342	Yes	Yes	Yes
11734038_a_at	84364	ARFGAP2	ADP-ribosylation factor GTPase activating protein 2	11.1788	0.197236	11.4029	11.1099	11.1082	11.1133	-1.10495	-1.22517	1.00349	Yes	No	No
11734103_a_at	55277	FGGY	FGGY carbohydrate kinase domain containing	19.416	0.411581	19.8372	19.387	19.1197	19.2705	-1.10936	-1.36624	1.11016	Yes	No	No
11734126_a_at	10392	NOD1	nucleotide-binding oligomerization domain containing 1	11.8635	0.297369	12.0755	11.7483	11.9966	11.7417	-1.22354	-1.2546	-1.19326	Yes	No	No
11734162_a_at	22797	TFEC	transcription factor EC	2.75089	0.188994	2.58788	2.86117	2.71016	2.78155	1.12688	1.20856	1.05073	Yes	No	No
11734199_a_at	284391	ZNF844	zinc finger protein 844	9.22674	0.42204	9.4946	9.08741	9.43485	9.04138	-1.31981	-1.3261	-1.31355	Yes	Yes	Yes
11734244_a_at	83734	ATG10	ATG10 autophagy related 10 homolog (S. cerevisiae)	10.7682	0.315489	11.0483	10.6659	10.8656	10.5942	-1.25428	-1.30345	-1.20697	Yes	Yes	Yes
11734273_s_at	2841	GPR18	G protein-coupled receptor 18	16.3396	0.447658	16.0148	16.5615	16.1045	16.4904	1.38155	1.46074	1.30664	Yes	Yes	Yes
11734325_a_at	253559	CADM2	cell adhesion molecule 2	8.77171	0.369529	8.77647	8.45131	9.10734	8.95078	-1.1817	-1.2528	-1.11462	Yes	No	No
11734643_a_at	255189	PLA2G4F	phospholipase A2, group IVF	7.94367	0.502514	8.37729	7.77152	7.99189	7.75276	-1.3402	-1.52179	-1.18028	Yes	No	No
11734737_a_at	84188	FAR1	fatty acyl CoA reductase 1	13.7127	0.36194	13.5082	13.8485	13.394	13.9147	1.34773	1.26605	1.43468	Yes	Yes	Yes
11734829_a_at	10216	PRG4	proteoglycan 4	2.93816	0.194144	2.76943	3.0512	2.90961	2.96304	1.12319	1.21569	1.03773	Yes	No	No
11734953_at	55796	MBNL3	muscleblind-like splicing regulator 3	10.4331	0.767009	9.69782	10.7655	10.3648	10.7001	1.62619	2.09608	1.26163	Yes	No	No
11735036_a_at	114815	SORCS1	sortilin-related VPS10 domain containing receptor 1	3.966	0.379595	4.34632	3.88191	3.9997	3.72344	-1.29266	-1.37976	-1.21106	Yes	No	No
11735038_a_at	114815	SORCS1	sortilin-related VPS10 domain containing receptor 1	5.96918	0.379665	6.31195	5.89399	5.91996	5.79757	-1.20595	-1.33604	-1.08854	Yes	No	No
11735119_x_at	4077	NBR1	neighbor of BRCA1 gene 1	15.7005	0.217448	15.9219	15.6045	15.5984	15.6889	-1.08183	-1.24614	1.06475	Yes	No	No
11735134_a_at	7093	TLL2	tolloid-like 2	5.83944	0.607552	6.28765	5.56407	6.06973	5.65074	-1.48585	-1.65128	-1.337	Yes	Yes	Yes
11735167_x_at	5982	RFC2	replication factor C (activator 1) 2, 40kDa	8.6579	0.245277	8.86929	8.55503	8.77314	8.53253	-1.21204	-1.24338	-1.18149	Yes	No	No
11735219_at	1300	COL10A1	collagen, type X, alpha 1	7.48255	0.341438	7.29341	7.65627	7.22981	7.5865	1.28323	1.28598	1.28048	Yes	Yes	Yes
11735279_a_at	80059	LRRTM4	leucine rich repeat transmembrane neuronal 4	7.57276	0.360151	7.36326	7.65714	7.31794	7.80246	1.30967	1.22593	1.39912	Yes	Yes	Yes
11735504_a_at	58484	NLRC4	NLR family, CARD domain containing 4	7.35452	0.251235	7.17883	7.48045	7.19267	7.44985	1.21369	1.23252	1.19514	Yes	No	No
11735578_a_at	157680	VPS13B	vacuolar protein sorting 13 homolog B (yeast)	14.515	0.360604	14.3092	14.7129	14.2803	14.5932	1.28196	1.32297	1.24222	Yes	Yes	Yes
11735643_a_at	5918	RARRES1	retinoic acid receptor responder (tazarotene induced) 1	9.69991	0.377728	9.47396	9.8473	9.49032	9.84085	1.28515	1.29535	1.27503	Yes	Yes	Yes
11735676_a_at	29948	OSGIN1	oxidative stress induced growth inhibitor 1	6.32017	0.339579	6.63546	6.10808	6.45619	6.22507	-1.30067	-1.44132	-1.17375	Yes	No	No
11735695_a_at	381	ARF5	ADP-ribosylation factor 5	14.6452	0.253353	14.8797	14.5272	14.7339	14.5342	-1.21094	-1.27677	-1.14849	Yes	No	No
11735728_x_at	25946	ZNF385A	zinc finger protein 385A	0.985009	0.294317	0.883813	1.25232	0.85718	0.826949	1.12439	1.29102	-1.02118	Yes	No	No
11735844_s_at	NA	NA	NA	9.92047	0.635022	9.61116	10.1735	9.46646	10.1521	1.54116	1.47668	1.60846	Yes	Yes	Yes
11735845_x_at	9720	CCDC144A	coiled-coil domain containing 144A	9.02739	0.591721	8.77504	9.26221	8.58118	9.22782	1.48134	1.4017	1.56552	Yes	Yes	Yes
11735858_a_at	284485	RIIAD1	regulatory subunit of type II PKA R-subunit (RIIa) domain containing 1	7.03183	0.409183	7.22946	6.79462	7.35888	6.95226	-1.3386	-1.35176	-1.32558	Yes	Yes	Yes
11735878_s_at	NA	NA	NA	1.81747	0.480621	2.1676	1.53749	1.98994	1.75236	-1.35083	-1.54769	-1.17901	Yes	No	No
11735891_a_at	1896	EDA	ectodysplasin A	5.92882	0.259816	5.68564	6.05637	5.85989	6.02385	1.20359	1.29301	1.12035	Yes	No	No
11735934_at	7483	WNT9A	wingless-type MMTV integration site family, member 9A	2.70243	0.194503	2.90449	2.63951	2.69103	2.61301	-1.12623	-1.20162	-1.05557	Yes	No	No
11736057_s_at	119032	C10orf32	chromosome 10 open reading frame 32	24.9594	0.385984	25.3788	24.6593	24.9268	24.9824	-1.25872	-1.64661	1.03928	Yes	No	No
11736131_a_at	131566	DCBLD2	discoidin, CUB and LCCL domain containing 2	10.4315	0.268342	10.2026	10.5336	10.3796	10.5348	1.18358	1.25791	1.11363	Yes	No	No
11736401_a_at	196403	DTX3	deltex homolog 3 (Drosophila)	8.08407	0.306347	8.27746	7.95908	8.25778	7.96545	-1.23572	-1.24693	-1.22461	Yes	Yes	Yes
11736405_a_at	1786	DNMT1	DNA (cytosine-5-)-methyltransferase 1	8.01582	0.288006	7.74226	8.08541	8.20783	8.04964	1.0662	1.26852	-1.11589	Yes	No	No
11736473_a_at	6932	TCF7	transcription factor 7 (T-cell specific, HMG-box)	2.75515	0.401132	2.44345	3.01658	2.60722	2.79515	1.30182	1.48774	1.13913	Yes	No	No
11736475_x_at	6932	TCF7	transcription factor 7 (T-cell specific, HMG-box)	2.74978	0.384549	2.42699	2.98532	2.61541	2.8221	1.30361	1.47256	1.15404	Yes	No	No
11736494_a_at	23112	TNRC6B	trinucleotide repeat containing 6B	13.1522	0.259421	12.9919	13.2694	12.9928	13.2435	1.20087	1.21205	1.18979	Yes	No	No
11736495_a_at	23112	TNRC6B	trinucleotide repeat containing 6B	11.6598	0.331059	11.421	11.7819	11.5035	11.81	1.26024	1.28422	1.23671	Yes	Yes	Yes
11736551_x_at	5966	REL	v-rel reticuloendotheliosis viral oncogene homolog (avian)	6.67021	0.223898	6.4607	6.80199	6.57996	6.74431	1.19153	1.26688	1.12066	Yes	No	No
11736565_at	5784	PTPN14	protein tyrosine phosphatase, non-receptor type 14	5.34585	0.264786	5.19563	5.46792	5.1596	5.43881	1.21062	1.20772	1.21352	Yes	Yes	Yes
11736581_a_at	2650	GCNT1	glucosaminyl (N-acetyl) transferase 1, core 2	5.17811	0.317214	4.95738	5.35158	4.98793	5.27166	1.26485	1.31421	1.21734	Yes	Yes	Yes
11736732_a_at	147991	DPY19L3	dpy-19-like 3 (C. elegans)	5.57268	0.245706	5.39013	5.71588	5.48391	5.60928	1.16923	1.25332	1.09079	Yes	No	No
11736814_at	54810	GIPC2	GIPC PDZ domain containing family, member 2	10.0586	0.332078	9.81601	10.2754	9.90188	10.0987	1.25535	1.37494	1.14617	Yes	No	No
11736838_a_at	9734	HDAC9	histone deacetylase 9	5.52797	0.370846	5.1872	5.61636	5.56194	5.69118	1.21353	1.34646	1.09372	Yes	No	No
11736849_a_at	83856	FSD1L	fibronectin type III and SPRY domain containing 1-like	14.9817	0.4445	14.6724	15.0716	14.7335	15.2855	1.39053	1.31883	1.46612	Yes	Yes	Yes
11736977_x_at	170959	ZNF431	zinc finger protein 431	9.6641	0.310108	9.41693	9.84437	9.50458	9.75358	1.2642	1.34485	1.18839	Yes	No	No
11737134_x_at	25946	ZNF385A	zinc finger protein 385A	0.976339	0.474506	0.776892	1.40942	0.671719	0.808936	1.30575	1.55028	1.09978	Yes	No	No
11737271_a_at	390980	ZNF805	zinc finger protein 805	4.28432	0.308237	4.0106	4.42496	4.13471	4.43797	1.28237	1.33271	1.23393	Yes	Yes	Yes
11737320_a_at	6239	RREB1	ras responsive element binding protein 1	2.89256	0.280895	2.6074	2.9906	2.89453	3.01612	1.19118	1.30424	1.08793	Yes	No	No
11737321_a_at	6239	RREB1	ras responsive element binding protein 1	4.07213	0.249939	3.84192	4.1459	4.10138	4.16173	1.13458	1.23454	1.04272	Yes	No	No
11737454_x_at	284390	ZNF763	zinc finger protein 763	8.29048	0.279216	8.05786	8.39876	8.20279	8.41088	1.20957	1.26655	1.15516	Yes	No	No
11737497_at	151	ADRA2B	adrenergic, alpha-2B-, receptor	3.39114	0.268454	3.63376	3.21261	3.54438	3.3072	-1.25629	-1.339	-1.17869	Yes	No	No
11737589_a_at	57157	PHTF2	putative homeodomain transcription factor 2	17.5041	0.653644	17.0407	17.6195	17.2381	17.9192	1.54752	1.49361	1.60337	Yes	Yes	Yes
11737591_a_at	114803	MYSM1	Myb-like, SWIRM and MPN domains 1	16.5578	0.420891	16.2611	16.7249	16.2714	16.7814	1.40145	1.37918	1.42409	Yes	Yes	Yes
11737611_a_at	340481	ZDHHC21	zinc finger, DHHC-type containing 21	13.363	0.340874	13.1287	13.5187	13.1037	13.5309	1.32743	1.31044	1.34463	Yes	Yes	Yes
11737643_at	121275	OR10AD1	olfactory receptor, family 10, subfamily AD, member 1	6.59656	0.436021	6.44989	6.7772	6.22081	6.72989	1.33625	1.25467	1.42314	Yes	Yes	Yes
11737747_a_at	2764	GMFB	glia maturation factor, beta	16.8425	0.380505	16.5519	16.9608	16.6727	17.0495	1.313	1.32773	1.29843	Yes	Yes	Yes
11737831_a_at	54874	FNBP1L	formin binding protein 1-like	11.4371	0.376179	11.7022	11.265	11.5802	11.3324	-1.26797	-1.35396	-1.18744	Yes	No	No
11737866_s_at	3702	ITK	IL2-inducible T-cell kinase	3.03758	0.246247	2.81075	3.17025	2.99503	3.09669	1.1733	1.28298	1.073	Yes	No	No
11737893_a_at	51086	TNNI3K	TNNI3 interacting kinase	9.85184	0.345165	10.0759	9.65797	10.0249	9.7902	-1.25379	-1.33602	-1.17662	Yes	No	No
11737915_at	57623	ZFAT	zinc finger and AT hook domain containing	4.02574	0.293408	3.84779	4.16312	3.84131	4.12279	1.22979	1.2443	1.21544	Yes	Yes	Yes
11738095_x_at	10922	FASTK	Fas-activated serine/threonine kinase	9.42031	0.249691	9.57605	9.28538	9.5533	9.37003	-1.17851	-1.22321	-1.13545	Yes	No	No
11738260_at	26040	SETBP1	SET binding protein 1	5.56499	0.427274	5.19626	5.71067	5.45553	5.76926	1.33244	1.42841	1.24291	Yes	Yes	Yes
11738338_at	140687	GCNT7	glucosaminyl (N-acetyl) transferase family member 7	3.3563	0.334037	3.04708	3.58475	3.21158	3.43184	1.30041	1.45162	1.16494	Yes	No	No
11738690_s_at	NA	NA	NA	2.67848	0.206623	2.85661	2.58788	2.72307	2.60904	-1.14185	-1.20475	-1.08225	Yes	No	No
11738741_at	93408	MYL10	myosin, light chain 10, regulatory	0.491827	0.256534	0.688594	0.362455	0.639245	0.39137	-1.22011	-1.25365	-1.18746	Yes	No	No
11738867_a_at	54438	GFOD1	glucose-fructose oxidoreductase domain containing 1	6.46859	0.352208	6.17319	6.60488	6.38751	6.60477	1.25221	1.34881	1.16252	Yes	No	No
11739071_a_at	54749	EPDR1	ependymin related protein 1 (zebrafish)	16.3943	0.395993	16.7591	16.12	16.5234	16.3359	-1.33171	-1.55731	-1.13879	Yes	No	No
11739122_a_at	2035	EPB41	erythrocyte membrane protein band 4.1 (elliptocytosis 1, RH-linked)	3.55609	0.398153	3.2094	3.69704	3.5785	3.66819	1.22151	1.40214	1.06414	Yes	No	No
11739144_a_at	6502	SKP2	S-phase kinase-associated protein 2, E3 ubiquitin protein ligase	8.65384	0.241709	8.42431	8.68754	8.71362	8.77265	1.11816	1.20016	1.04176	Yes	No	No
11739190_a_at	10000	AKT3	v-akt murine thymoma viral oncogene homolog 3 (protein kinase B, gamma)	18.2242	0.391503	17.9565	18.4065	17.9724	18.384	1.34794	1.36599	1.33013	Yes	Yes	Yes
11739222_a_at	4763	NF1	neurofibromin 1	9.00961	0.260398	8.75237	9.10721	9.04903	9.08748	1.14603	1.27884	1.02701	Yes	No	No
11739300_a_at	284106	CISD3	CDGSH iron sulfur domain 3	11.9402	0.245037	12.1055	11.8023	12.1273	11.8529	-1.22162	-1.23387	-1.20949	Yes	Yes	Yes
11739325_a_at	5771	PTPN2	protein tyrosine phosphatase, non-receptor type 2	11.5148	0.400874	11.2293	11.6926	11.3625	11.6355	1.29066	1.37865	1.20829	Yes	Yes	Yes
11739340_at	54855	FAM46C	family with sequence similarity 46, member C	6.77241	0.417066	6.47819	6.99322	6.61454	6.85225	1.29807	1.42903	1.17912	Yes	No	No
11739354_x_at	55349	CHDH	choline dehydrogenase	3.80864	0.200632	4.00369	3.70902	3.89481	3.71068	-1.1805	-1.2266	-1.13613	Yes	No	No
11739371_a_at	1371	CPOX	coproporphyrinogen oxidase	8.36787	0.234834	8.56563	8.21501	8.47637	8.31811	-1.19287	-1.27512	-1.11594	Yes	No	No
11739385_x_at	9475	ROCK2	Rho-associated, coiled-coil containing protein kinase 2	19.8768	0.440117	19.7442	20.0256	19.3734	20.113	1.42458	1.21542	1.66975	Yes	Yes	Yes
11739386_at	79577	CDC73	cell division cycle 73, Paf1/RNA polymerase II complex component, homolog (S. cerevisiae)	10.8078	0.35285	10.6024	10.8899	10.5748	11.0238	1.29075	1.22048	1.36506	Yes	Yes	Yes
11739405_a_at	2356	FPGS	folylpolyglutamate synthase	4.16515	0.296506	4.36238	4.04441	4.29052	4.06716	-1.20636	-1.24657	-1.16745	Yes	No	No
11739414_a_at	7750	ZMYM2	zinc finger, MYM-type 2	11.9975	0.337542	11.6992	12.1153	11.7384	12.265	1.38644	1.33434	1.44057	Yes	Yes	Yes
11739434_a_at	23200	ATP11B	ATPase, class VI, type 11B	15.565	0.313304	15.3476	15.738	15.3581	15.6665	1.27407	1.31079	1.23837	Yes	Yes	Yes
11739469_at	84910	TMEM87B	transmembrane protein 87B	6.12735	0.236401	5.95347	6.25558	6.01897	6.1863	1.17668	1.23295	1.12298	Yes	No	No
11739484_a_at	55704	CCDC88A	coiled-coil domain containing 88A	17.4221	0.344612	17.2296	17.5496	17.1446	17.5993	1.30802	1.24834	1.37055	Yes	Yes	Yes
11739492_a_at	11320	MGAT4A	mannosyl (alpha-1,3-)-glycoprotein beta-1,4-N-acetylglucosaminyltransferase, isozyme A	9.72436	0.345931	9.3536	9.96041	9.56721	9.85052	1.36137	1.52289	1.21698	Yes	Yes	Yes
11739533_a_at	10450	PPIE	peptidylprolyl isomerase E (cyclophilin E)	13.3939	0.188933	13.5859	13.2863	13.4484	13.327	-1.15708	-1.23079	-1.08779	Yes	No	No
11739690_a_at	80344	DCAF11	DDB1 and CUL4 associated factor 11	9.11455	0.244965	9.33489	8.94882	9.24751	9.04635	-1.22571	-1.30683	-1.14962	Yes	No	No
11739773_a_at	124460	SNX20	sorting nexin 20	8.59907	0.528427	9.06689	8.42334	8.69075	8.35731	-1.40298	-1.56217	-1.26002	Yes	Yes	Yes
11739785_a_at	6620	SNCB	synuclein, beta	2.58073	0.661137	3.05079	2.24426	3.09522	2.27625	-1.75655	-1.74899	-1.76415	Yes	Yes	Yes
11739810_x_at	23410	SIRT3	sirtuin 3	9.51807	0.22109	9.7532	9.36288	9.61993	9.44334	-1.21711	-1.31068	-1.13021	Yes	No	No
11739811_a_at	23410	SIRT3	sirtuin 3	11.3116	0.317858	11.6364	11.113	11.4077	11.2162	-1.28116	-1.43735	-1.14195	Yes	No	No
11739904_a_at	23460	ABCA6	ATP-binding cassette, sub-family A (ABC1), member 6	14.3086	0.366313	14.0929	14.5837	14.0003	14.3467	1.3366	1.40525	1.27131	Yes	Yes	Yes
11739913_a_at	8738	CRADD	CASP2 and RIPK1 domain containing adaptor with death domain	10.2067	0.231544	10.4005	10.0511	10.3168	10.1625	-1.19076	-1.27408	-1.11289	Yes	No	No
11739924_a_at	7587	ZNF37A	zinc finger protein 37A	9.67893	0.274461	9.52565	9.79382	9.42057	9.82636	1.26311	1.20428	1.32482	Yes	Yes	Yes
11739925_x_at	7587	ZNF37A	zinc finger protein 37A	16.5194	0.457388	16.3409	16.6526	16.021	16.8104	1.46468	1.24117	1.72844	Yes	Yes	Yes
11739949_at	5208	PFKFB2	6-phosphofructo-2-kinase/fructose-2,6-biphosphatase 2	8.1526	0.551235	8.68505	8.094	7.90201	7.9207	-1.21941	-1.50635	1.01303	Yes	No	No
11739952_a_at	54438	GFOD1	glucose-fructose oxidoreductase domain containing 1	8.83539	0.272801	8.58922	8.89045	8.82101	8.98719	1.17585	1.2322	1.12208	Yes	No	No
11739964_a_at	91893	FDXACB1	ferredoxin-fold anticodon binding domain containing 1	2.15726	0.197585	2.32896	2.02346	2.29888	2.08691	-1.19643	-1.23584	-1.15827	Yes	No	No
11740125_x_at	8336	HIST1H2AM	histone cluster 1, H2am	-1.34141	0.239304	-1.56551	-1.27798	-1.16398	-1.33349	1.04175	1.22055	-1.12468	Yes	No	No
11740126_a_at	10114	HIPK3	homeodomain interacting protein kinase 3	12.0803	0.342421	11.9144	12.1778	11.8282	12.2556	1.27053	1.20036	1.3448	Yes	Yes	Yes
11740131_at	151050	KANSL1L	KAT8 regulatory NSL complex subunit 1-like	17.5407	0.334123	17.4	17.684	17.1938	17.6966	1.31347	1.21754	1.41696	Yes	Yes	Yes
11740199_s_at	398	ARHGDIG	Rho GDP dissociation inhibitor (GDI) gamma	4.13435	0.405523	4.33892	4.04162	4.40077	3.91188	-1.31321	-1.22884	-1.40336	Yes	Yes	Yes
11740267_at	343099	CCDC18	coiled-coil domain containing 18	13.1774	0.390865	12.952	13.287	12.9226	13.3905	1.3208	1.26138	1.38302	Yes	Yes	Yes
11740319_s_at	3760	KCNJ3	potassium inwardly-rectifying channel, subfamily J, member 3	0.978335	0.213612	1.19387	0.873237	1.0964	0.850408	-1.21699	-1.24888	-1.18591	Yes	No	No
11740430_x_at	23272	FAM208A	family with sequence similarity 208, member A	18.837	0.40939	18.6083	19.0588	18.4542	18.9951	1.41003	1.36649	1.45496	Yes	Yes	Yes
11740499_a_at	23468	CBX5	chromobox homolog 5	12.2765	0.237198	12.1236	12.4005	12.1345	12.3429	1.18319	1.21163	1.15542	Yes	No	No
11740626_a_at	56995	TULP4	tubby like protein 4	13.0925	0.422355	12.7357	13.1635	12.8923	13.4306	1.3977	1.34517	1.45227	Yes	Yes	Yes
11740747_a_at	1788	DNMT3A	DNA (cytosine-5-)-methyltransferase 3 alpha	10.0133	0.239656	9.78346	10.0614	9.997	10.1607	1.16542	1.2125	1.12018	Yes	No	No
11740751_a_at	146542	ZNF688	zinc finger protein 688	8.80843	0.270302	8.95921	8.68216	9.0264	8.70099	-1.23219	-1.21171	-1.25302	Yes	Yes	Yes
11740828_at	8340	HIST1H2BL	histone cluster 1, H2bl	-0.408004	0.309217	-0.722388	-0.313708	-0.328	-0.301936	1.16261	1.32747	1.01823	Yes	No	No
11740969_x_at	23742	C15orf2	chromosome 15 open reading frame 2	1.86189	0.224124	1.66787	2.00114	1.73597	1.93525	1.2027	1.25986	1.14812	Yes	No	No
11741034_x_at	93611	FBXO44	F-box protein 44	4.72448	0.214149	4.86926	4.59213	4.88165	4.66595	-1.18626	-1.21178	-1.16127	Yes	No	No
11741114_x_at	27250	PDCD4	programmed cell death 4 (neoplastic transformation inhibitor)	17.5375	0.288932	17.3082	17.6876	17.4088	17.6296	1.23121	1.30078	1.16537	Yes	No	No
11741192_a_at	64080	RBKS	ribokinase	16.8456	0.347448	17.1035	16.5542	17.1001	16.8232	-1.33153	-1.46332	-1.2116	Yes	Yes	Yes
11741295_s_at	NA	NA	NA	7.46217	0.283427	7.25119	7.57454	7.33699	7.58177	1.21762	1.25124	1.18492	Yes	No	No
11741349_at	100506736	SLFN12L	schlafen family member 12-like	5.76879	0.350391	5.43139	5.97255	5.76084	5.81584	1.22951	1.45514	1.03886	Yes	No	No
11741365_x_at	64792	RABL5	RAB, member RAS oncogene family-like 5	14.2793	0.316165	14.5274	14.0911	14.4531	14.19	-1.2743	-1.35319	-1.20001	Yes	Yes	Yes
11741401_a_at	842	CASP9	caspase 9, apoptosis-related cysteine peptidase	7.17785	0.188504	7.28895	7.02006	7.35525	7.16634	-1.17194	-1.20488	-1.1399	Yes	No	No
11741402_a_at	8209	C21orf33	chromosome 21 open reading frame 33	13.492	0.309636	13.7565	13.261	13.66	13.4435	-1.27983	-1.40973	-1.1619	Yes	No	No
11741407_at	57713	SFMBT2	Scm-like with four mbt domains 2	3.6302	0.340205	3.3724	3.85379	3.35534	3.74594	1.35285	1.3961	1.31094	Yes	Yes	Yes
11741416_s_at	1977	EIF4E	eukaryotic translation initiation factor 4E	14.8997	0.386599	14.6516	14.9162	14.6876	15.2181	1.31726	1.20132	1.44439	Yes	Yes	Yes
11741482_a_at	1184	CLCN5	chloride channel, voltage-sensitive 5	4.9769	0.329686	4.70375	5.04603	4.89255	5.17674	1.24249	1.26776	1.21773	Yes	Yes	Yes
11741493_a_at	5830	PEX5	peroxisomal biogenesis factor 5	7.72959	0.258519	7.97861	7.58002	7.75669	7.68115	-1.17859	-1.31821	-1.05375	Yes	No	No
11741510_a_at	9709	HERPUD1	homocysteine-inducible, endoplasmic reticulum stress-inducible, ubiquitin-like domain member 1	12.8734	0.267323	13.1044	12.7114	12.9521	12.8242	-1.19786	-1.31318	-1.09266	Yes	No	No
11741552_x_at	653643	GOLGA6D	golgin A6 family, member D	6.36857	0.435144	6.54669	6.17844	6.6894	6.25284	-1.32171	-1.29079	-1.35337	Yes	Yes	Yes
11741642_s_at	NA	NA	NA	13.4374	0.34647	13.2157	13.5402	13.2194	13.6332	1.29162	1.25229	1.33219	Yes	Yes	Yes
11741697_a_at	3704	ITPA	inosine triphosphatase (nucleoside triphosphate pyrophosphatase)	9.64093	0.180526	9.7566	9.49264	9.78214	9.63583	-1.1528	-1.20077	-1.10674	Yes	No	No
11741748_a_at	1739	DLG1	discs, large homolog 1 (Drosophila)	16.1604	0.298988	15.9878	16.3005	15.851	16.3247	1.31335	1.24207	1.38872	Yes	Yes	Yes
11741766_a_at	116988	AGAP3	ArfGAP with GTPase domain, ankyrin repeat and PH domain 3	6.21922	0.272382	6.4027	6.07279	6.40027	6.13034	-1.23107	-1.25693	-1.20575	Yes	Yes	Yes
11741781_a_at	154790	CLEC2L	C-type lectin domain family 2, member L	4.85725	0.411794	5.13463	4.56851	5.28751	4.7098	-1.4865	-1.48054	-1.49247	Yes	Yes	Yes
11741784_x_at	55653	BCAS4	breast carcinoma amplified sequence 4	5.58136	0.261946	5.76269	5.40359	5.76983	5.52747	-1.23177	-1.28262	-1.18292	Yes	No	No
11741932_a_at	283518	KCNRG	potassium channel regulator	17.0425	0.595945	16.701	17.4121	16.5753	17.1698	1.57224	1.63711	1.50994	Yes	Yes	Yes
11741948_a_at	4763	NF1	neurofibromin 1	8.30259	0.355857	8.1489	8.45271	8.03589	8.41311	1.26622	1.23441	1.29884	Yes	Yes	Yes
11741960_a_at	8754	ADAM9	ADAM metallopeptidase domain 9	15.7354	0.341293	15.5479	15.8396	15.3859	15.9795	1.35912	1.2241	1.50902	Yes	Yes	Yes
11741966_a_at	84899	TMTC4	transmembrane and tetratricopeptide repeat containing 4	11.445	0.328181	11.5357	11.1932	11.6693	11.5356	-1.17944	-1.26792	-1.09713	Yes	No	No
11742099_x_at	8763	CD164	CD164 molecule, sialomucin	14.5169	0.270092	14.2962	14.6553	14.3635	14.6304	1.24228	1.2826	1.20323	Yes	Yes	Yes
11742188_a_at	8671	SLC4A4	solute carrier family 4, sodium bicarbonate cotransporter, member 4	1.80564	0.460787	1.41595	1.90089	1.74366	2.05975	1.31998	1.39953	1.24495	Yes	Yes	Yes
11742379_x_at	441282	AKR1B15	aldo-keto reductase family 1, member B15	6.41066	0.387807	6.6144	6.11916	6.55212	6.5024	-1.20788	-1.40955	-1.03506	Yes	No	No
11742480_a_at	2639	GCDH	glutaryl-CoA dehydrogenase	11.0153	0.346152	11.3348	10.8112	11.1039	10.9357	-1.27093	-1.43747	-1.12368	Yes	No	No
11742491_at	390594	KBTBD13	kelch repeat and BTB (POZ) domain containing 13	1.00511	0.220217	1.16347	0.899425	1.15879	0.905106	-1.19654	-1.20084	-1.19225	Yes	No	No
11742769_a_at	23767	FLRT3	fibronectin leucine rich transmembrane protein 3	11.8347	0.592686	11.5228	12.0284	11.3698	12.1463	1.55943	1.41965	1.71297	Yes	Yes	Yes
11742889_at	26270	FBXO6	F-box protein 6	9.06603	0.263304	9.24545	8.94078	9.22142	8.97059	-1.2123	-1.23513	-1.1899	Yes	No	No
11742893_at	10542	HBXIP	hepatitis B virus x interacting protein	6.16128	0.172765	6.31813	6.05199	6.21801	6.12506	-1.13252	-1.20258	-1.06655	Yes	No	No
11742925_a_at	55004	LAMTOR1	late endosomal/lysosomal adaptor, MAPK and MTOR activator 1	11.1966	0.261869	11.3693	11.0132	11.4003	11.1475	-1.23489	-1.27989	-1.19147	Yes	No	No
11743077_s_at	1051	CEBPB	CCAAT/enhancer binding protein (C/EBP), beta	2.86521	0.378377	3.21957	2.81277	2.79931	2.66647	-1.20566	-1.32574	-1.09645	Yes	No	No
11743121_a_at	5575	PRKAR1B	protein kinase, cAMP-dependent, regulatory, type I, beta	4.18186	0.281092	4.45674	4.13049	4.24116	3.97426	-1.22822	-1.25374	-1.20322	Yes	Yes	Yes
11743145_a_at	NA	NA	NA	6.21975	0.284237	6.45281	6.0851	6.36196	6.0979	-1.24478	-1.2903	-1.20086	Yes	Yes	Yes
11743200_a_at	84071	ARMC2	armadillo repeat containing 2	6.21255	0.230708	6.02841	6.33367	6.06612	6.31156	1.21029	1.23564	1.18546	Yes	No	No
11743281_a_at	65125	WNK1	WNK lysine deficient protein kinase 1	8.08434	0.227093	7.86943	8.19965	8.04386	8.15293	1.16445	1.25721	1.07853	Yes	No	No
11743302_a_at	26053	AUTS2	autism susceptibility candidate 2	-0.409731	0.373941	-0.784504	-0.263183	-0.329661	-0.315074	1.2041	1.43527	1.01016	Yes	No	No
11743462_a_at	29988	SLC2A8	solute carrier family 2 (facilitated glucose transporter), member 8	7.29247	0.311894	7.56565	7.14473	7.36956	7.1913	-1.23079	-1.33878	-1.13152	Yes	No	No
11743474_a_at	440957	C3orf78	chromosome 3 open reading frame 78	15.051	0.293063	15.3395	14.8523	15.1915	14.96	-1.28283	-1.40169	-1.17405	Yes	No	No
11743493_x_at	3895	KTN1	kinectin 1 (kinesin receptor)	15.369	0.333405	15.1768	15.4641	15.1513	15.549	1.26796	1.22035	1.31742	Yes	Yes	Yes
11743505_a_at	79731	NARS2	asparaginyl-tRNA synthetase 2, mitochondrial (putative)	19.4917	0.287295	19.7985	19.2919	19.4023	19.5243	-1.14259	-1.42072	1.08825	Yes	No	No
11743524_a_at	5927	KDM5A	lysine (K)-specific demethylase 5A	11.468	0.283599	11.2815	11.587	11.3085	11.5796	1.22117	1.23584	1.20667	Yes	Yes	Yes
11743525_a_at	5927	KDM5A	lysine (K)-specific demethylase 5A	14.2888	0.327898	14.122	14.4294	14.0355	14.4138	1.2683	1.23751	1.29985	Yes	Yes	Yes
11743629_at	3667	IRS1	insulin receptor substrate 1	7.36403	0.408303	6.97747	7.45894	7.45047	7.52685	1.21329	1.39616	1.05437	Yes	No	No
11743636_at	7130	TNFAIP6	tumor necrosis factor, alpha-induced protein 6	7.96014	0.388171	7.58693	8.12723	7.99914	8.05346	1.22885	1.45428	1.03837	Yes	No	No
11743672_at	23036	ZNF292	zinc finger protein 292	14.5463	0.368533	14.4049	14.6889	14.2215	14.6902	1.29809	1.21757	1.38393	Yes	Yes	Yes
11743738_a_at	2908	NR3C1	nuclear receptor subfamily 3, group C, member 1 (glucocorticoid receptor)	9.26708	0.229543	9.1137	9.39266	9.10629	9.34325	1.19579	1.21332	1.1785	Yes	No	No
11743762_at	79753	SNIP1	Smad nuclear interacting protein 1	9.35882	0.269822	9.60083	9.23723	9.39387	9.278	-1.18078	-1.28663	-1.08363	Yes	No	No
11743764_a_at	6238	RRBP1	ribosome binding protein 1 homolog 180kDa (dog)	7.48152	0.310286	7.19051	7.65283	7.49348	7.51613	1.18303	1.37776	1.01583	Yes	No	No
11743863_a_at	490	ATP2B1	ATPase, Ca++ transporting, plasma membrane 1	11.4929	0.31654	11.2836	11.5989	11.3048	11.6564	1.25997	1.24423	1.2759	Yes	Yes	Yes
11743864_a_at	490	ATP2B1	ATPase, Ca++ transporting, plasma membrane 1	16.8863	0.391949	16.7059	16.9972	16.5687	17.0973	1.32862	1.22369	1.44256	Yes	Yes	Yes
11743923_at	10732	TCFL5	transcription factor-like 5 (basic helix-loop-helix)	9.96714	0.264849	10.1809	9.8546	10.1847	9.78994	-1.28392	-1.2538	-1.31477	Yes	Yes	Yes
11744040_a_at	28958	CCDC56	coiled-coil domain containing 56	12.3992	0.183132	12.536	12.2618	12.5456	12.3601	-1.17273	-1.20937	-1.1372	Yes	No	No
11744044_s_at	5833	PCYT2	phosphate cytidylyltransferase 2, ethanolamine	5.89395	0.334908	6.13504	5.72584	6.05995	5.79114	-1.26489	-1.32795	-1.20482	Yes	Yes	Yes
11744045_a_at	29948	OSGIN1	oxidative stress induced growth inhibitor 1	4.51999	0.324959	4.81596	4.35263	4.59647	4.42335	-1.2468	-1.37873	-1.12749	Yes	No	No
11744112_a_at	84274	COQ5	coenzyme Q5 homolog, methyltransferase (S. cerevisiae)	20.9139	0.421678	21.2756	20.611	21.0321	20.8988	-1.31856	-1.58514	-1.09681	Yes	No	No
11744113_s_at	84274	COQ5	coenzyme Q5 homolog, methyltransferase (S. cerevisiae)	21.6721	0.437109	22.0667	21.3425	21.8354	21.634	-1.37816	-1.65189	-1.14979	Yes	No	No
11744136_at	199731	CADM4	cell adhesion molecule 4	2.04821	0.204853	2.20808	1.91995	2.22238	1.96174	-1.20948	-1.22106	-1.19801	Yes	No	No
11744171_a_at	3338	DNAJC4	DnaJ (Hsp40) homolog, subfamily C, member 4	10.4802	0.317183	10.7096	10.2734	10.6836	10.4111	-1.27837	-1.35298	-1.20787	Yes	Yes	Yes
11744172_s_at	3338	DNAJC4	DnaJ (Hsp40) homolog, subfamily C, member 4	10.5735	0.207449	10.7519	10.4481	10.6613	10.5197	-1.16692	-1.23439	-1.10315	Yes	No	No
11744173_x_at	3338	DNAJC4	DnaJ (Hsp40) homolog, subfamily C, member 4	9.95812	0.2619	10.1549	9.78408	10.1426	9.88907	-1.24155	-1.29307	-1.19208	Yes	No	No
11744205_x_at	56654	NPDC1	neural proliferation, differentiation and control, 1	8.46967	0.268607	8.64336	8.3644	8.67587	8.32463	-1.2441	-1.21332	-1.27566	Yes	Yes	Yes
11744221_a_at	55726	ASUN	asunder, spermatogenesis regulator homolog (Drosphila)	12.0944	0.213047	12.2191	11.9283	12.2632	12.0866	-1.17587	-1.2233	-1.13028	Yes	No	No
11744280_a_at	10469	TIMM44	translocase of inner mitochondrial membrane 44 homolog (yeast)	10.172	0.185745	10.3235	10.0485	10.2534	10.1426	-1.14307	-1.20998	-1.07987	Yes	No	No
11744283_a_at	51117	COQ4	coenzyme Q4 homolog (S. cerevisiae)	8.4178	0.223136	8.56964	8.30177	8.5685	8.33755	-1.18872	-1.20403	-1.1736	Yes	No	No
11744284_a_at	6183	MRPS12	mitochondrial ribosomal protein S12	9.47123	0.300738	9.68519	9.29117	9.68442	9.37752	-1.27497	-1.31405	-1.23705	Yes	Yes	Yes
11744308_a_at	22996	TTC39A	tetratricopeptide repeat domain 39A	4.87294	0.264681	5.10993	4.75541	4.89593	4.79875	-1.16947	-1.27856	-1.06969	Yes	No	No
11744385_a_at	283951	C16orf91	chromosome 16 open reading frame 91	13.5881	0.224176	13.7596	13.4045	13.7132	13.5875	-1.18135	-1.27909	-1.09107	Yes	No	No
11744389_a_at	10139	ARFRP1	ADP-ribosylation factor related protein 1	9.33398	0.198424	9.52224	9.1947	9.47048	9.25921	-1.20531	-1.25488	-1.1577	Yes	No	No
11744495_a_at	56912	IFT46	intraflagellar transport 46 homolog (Chlamydomonas)	10.4358	0.267326	10.6158	10.2626	10.6506	10.3619	-1.24919	-1.27746	-1.22154	Yes	Yes	Yes
11744590_a_at	7204	TRIO	triple functional domain (PTPRF interacting)	3.87737	0.265874	3.62073	4.00986	3.84643	3.95508	1.18829	1.3096	1.07821	Yes	No	No
11744608_a_at	10039	PARP3	poly (ADP-ribose) polymerase family, member 3	12.1337	0.309465	12.3156	11.9532	12.3528	12.0644	-1.25302	-1.28556	-1.2213	Yes	Yes	Yes
11744615_s_at	126823	KLHDC9	kelch domain containing 9	18.0073	0.520408	18.5222	17.565	18.1754	17.9997	-1.4809	-1.94164	-1.12948	Yes	No	No
11744625_x_at	79035	OBFC2B	oligonucleotide/oligosaccharide-binding fold containing 2B	9.8377	0.272464	10.0561	9.69746	9.96615	9.74327	-1.22329	-1.28222	-1.16707	Yes	No	No
11744630_a_at	91775	FAM55C	family with sequence similarity 55, member C	19.417	0.376523	19.567	19.0758	19.6006	19.5889	-1.19039	-1.40557	-1.00816	Yes	No	No
11744667_a_at	160518	DENND5B	DENN/MADD domain containing 5B	6.59581	0.338175	6.41484	6.68804	6.36747	6.77595	1.26649	1.20848	1.32729	Yes	Yes	Yes
11744730_s_at	NA	NA	NA	15.1446	0.575137	14.7537	15.4559	14.7121	15.3626	1.59812	1.62698	1.56976	Yes	Yes	Yes
11744872_x_at	381	ARF5	ADP-ribosylation factor 5	12.8016	0.219873	12.9899	12.717	12.9204	12.6719	-1.19807	-1.20829	-1.18795	Yes	No	No
11744930_a_at	8672	EIF4G3	eukaryotic translation initiation factor 4 gamma, 3	9.43173	0.338402	9.21861	9.58604	9.24509	9.53968	1.25789	1.29005	1.22654	Yes	Yes	Yes
11744940_s_at	NA	NA	NA	10.4615	0.301453	10.6385	10.3705	10.6767	10.291	-1.2543	-1.20419	-1.3065	Yes	Yes	Yes
11744999_a_at	10587	TXNRD2	thioredoxin reductase 2	9.26453	0.346495	9.52837	9.04077	9.48747	9.175	-1.31954	-1.4021	-1.24183	Yes	Yes	Yes
11745000_x_at	10587	TXNRD2	thioredoxin reductase 2	10.6722	0.353812	10.9507	10.4387	10.8464	10.6112	-1.2956	-1.42602	-1.17711	Yes	No	No
11745124_a_at	622	BDH1	3-hydroxybutyrate dehydrogenase, type 1	13.356	0.710311	13.8213	12.8968	13.7891	13.2516	-1.65981	-1.89808	-1.45145	Yes	Yes	Yes
11745175_a_at	23608	MKRN1	makorin ring finger protein 1	15.404	0.309945	15.1731	15.5401	15.2377	15.5367	1.25963	1.28963	1.23033	Yes	Yes	Yes
11745179_x_at	80344	DCAF11	DDB1 and CUL4 associated factor 11	8.80355	0.244712	9.01583	8.65131	8.89631	8.75013	-1.19362	-1.28745	-1.10664	Yes	No	No
11745210_s_at	5101	PCDH9	protocadherin 9	9.38136	0.553602	9.20784	9.74761	8.81201	9.43096	1.49418	1.45374	1.53576	Yes	Yes	Yes
11745212_s_at	NA	NA	NA	18.8675	0.39823	18.6997	18.978	18.4935	19.1021	1.35983	1.21275	1.52475	Yes	Yes	Yes
11745294_a_at	79676	OGFOD2	2-oxoglutarate and iron-dependent oxygenase domain containing 2	4.73457	0.190406	4.86261	4.58848	4.8674	4.72135	-1.15676	-1.20927	-1.10653	Yes	No	No
11745410_a_at	206358	SLC36A1	solute carrier family 36 (proton/amino acid symporter), member 1	1.7264	0.376644	1.38202	1.79835	1.83182	1.86952	1.17041	1.33453	1.02648	Yes	No	No
11745447_x_at	29901	SAC3D1	SAC3 domain containing 1	3.56477	0.199093	3.72486	3.44716	3.66977	3.50682	-1.165	-1.21226	-1.11958	Yes	No	No
11745546_a_at	472	ATM	ataxia telangiectasia mutated	4.18124	0.251972	3.95108	4.29807	4.11299	4.27762	1.19401	1.27191	1.12088	Yes	No	No
11745561_s_at	NA	NA	NA	13.4374	0.34647	13.2157	13.5402	13.2194	13.6332	1.29162	1.25229	1.33219	Yes	Yes	Yes
11745564_x_at	3338	DNAJC4	DnaJ (Hsp40) homolog, subfamily C, member 4	8.29254	0.234963	8.4932	8.1383	8.45072	8.21216	-1.22836	-1.2789	-1.17981	Yes	No	No
11745601_a_at	64167	ERAP2	endoplasmic reticulum aminopeptidase 2	5.49211	0.463312	5.15697	5.70244	5.35487	5.60693	1.31838	1.4595	1.1909	Yes	No	No
11745652_s_at	4072	EPCAM	epithelial cell adhesion molecule	3.87012	0.23941	4.08473	3.76734	3.87351	3.809	-1.14152	-1.24608	-1.04573	Yes	No	No
11745703_a_at	11123	RCAN3	RCAN family member 3	5.74307	0.257528	5.49611	5.81655	5.82902	5.81324	1.11136	1.24871	-1.011	Yes	No	No
11745706_s_at	442245	GSTM2P1	glutathione S-transferase mu 2 (muscle) pseudogene 1	8.39958	0.325037	8.60701	8.2676	8.59753	8.26286	-1.26316	-1.26524	-1.26109	Yes	Yes	Yes
11745779_a_at	55904	MLL5	myeloid/lymphoid or mixed-lineage leukemia 5 (trithorax homolog, Drosophila)	10.8532	0.280492	10.6481	10.9584	10.6658	11.0135	1.2561	1.23997	1.27245	Yes	Yes	Yes
11745824_x_at	30	ACAA1	acetyl-CoA acyltransferase 1	13.0809	0.23715	13.2705	12.9945	13.1625	12.9744	-1.17446	-1.21077	-1.13923	Yes	No	No
11745858_a_at	55101	ATP5SL	ATP5S-like	9.43646	0.291201	9.69461	9.21537	9.65245	9.35276	-1.30991	-1.39401	-1.23088	Yes	Yes	Yes
11745859_x_at	55101	ATP5SL	ATP5S-like	10.0615	0.284222	10.3371	9.8223	10.2506	10.0007	-1.30347	-1.42882	-1.18913	Yes	No	No
11745860_x_at	55101	ATP5SL	ATP5S-like	12.7612	0.239063	12.9884	12.5554	12.8875	12.7394	-1.2231	-1.34999	-1.10815	Yes	No	No
11745863_a_at	730098	LOC730098	uncharacterized LOC730098	9.94934	0.28721	10.2403	9.85993	9.88077	9.85045	-1.15295	-1.30166	-1.02124	Yes	No	No
11745872_a_at	10914	PAPOLA	poly(A) polymerase alpha	16.0044	0.295196	15.7847	16.0985	15.8447	16.174	1.24967	1.24295	1.25642	Yes	Yes	Yes
11746029_a_at	79970	ZNF767	zinc finger family member 767	6.77778	0.271257	6.63242	6.91043	6.54601	6.88122	1.2368	1.21252	1.26156	Yes	Yes	Yes
11746060_a_at	7127	TNFAIP2	tumor necrosis factor, alpha-induced protein 2	3.82242	0.262231	3.57622	3.84819	4.02375	3.87995	1.04542	1.20745	-1.10481	Yes	No	No
11746090_a_at	9748	SLK	STE20-like kinase	16.3462	0.459033	16.0728	16.4586	16.0127	16.644	1.42264	1.30661	1.54897	Yes	Yes	Yes
11746095_a_at	9360	PPIG	peptidylprolyl isomerase G (cyclophilin G)	19.685	0.450023	19.5217	19.8486	19.2117	19.9114	1.42728	1.25428	1.62414	Yes	Yes	Yes
11746157_a_at	84964	ALKBH6	alkB, alkylation repair homolog 6 (E. coli)	9.67231	0.216253	9.83691	9.54295	9.85457	9.57827	-1.21852	-1.226	-1.21109	Yes	Yes	Yes
11746208_a_at	578	BAK1	BCL2-antagonist/killer 1	6.48063	0.330911	6.66534	6.31914	6.76087	6.34929	-1.30035	-1.27121	-1.33014	Yes	Yes	Yes
11746244_a_at	84818	IL17RC	interleukin 17 receptor C	5.89743	0.392938	6.18698	5.8472	6.0367	5.62803	-1.29614	-1.26556	-1.32746	Yes	Yes	Yes
11746245_x_at	84818	IL17RC	interleukin 17 receptor C	5.91328	0.372714	6.17923	5.8688	6.03606	5.66694	-1.26556	-1.24007	-1.29157	Yes	Yes	Yes
11746295_a_at	55245	UQCC	ubiquinol-cytochrome c reductase complex chaperone	14.1275	0.282103	14.383	13.9342	14.223	14.0849	-1.22557	-1.36487	-1.10049	Yes	No	No
11746417_x_at	10922	FASTK	Fas-activated serine/threonine kinase	9.78548	0.266084	9.94757	9.64644	9.9496	9.71607	-1.20358	-1.23211	-1.17571	Yes	No	No
11746422_a_at	84909	C9orf3	chromosome 9 open reading frame 3	7.94969	0.274978	7.77928	8.08643	7.79676	8.02223	1.20273	1.23726	1.16916	Yes	No	No
11746434_a_at	5019	OXCT1	3-oxoacid CoA transferase 1	9.12995	0.450715	9.53212	8.98743	9.00475	9.03423	-1.1955	-1.45871	1.02064	Yes	No	No
11746438_a_at	6472	SHMT2	serine hydroxymethyltransferase 2 (mitochondrial)	4.94055	0.271122	5.18259	4.84114	5.02784	4.80174	-1.21738	-1.26703	-1.16967	Yes	No	No
11746441_a_at	7046	TGFBR1	transforming growth factor, beta receptor 1	10.5358	0.337635	10.3641	10.6761	10.2976	10.6562	1.26164	1.24143	1.28219	Yes	Yes	Yes
11746488_a_at	27077	B9D1	B9 protein domain 1	6.03573	0.256812	6.19422	5.89927	6.18309	5.97634	-1.18991	-1.22684	-1.15409	Yes	No	No
11746499_a_at	119391	GSTO2	glutathione S-transferase omega 2	4.62288	0.237956	4.82338	4.47243	4.7997	4.52691	-1.24132	-1.2754	-1.20814	Yes	Yes	Yes
11746500_x_at	119391	GSTO2	glutathione S-transferase omega 2	5.72438	0.244658	5.9302	5.60448	5.83063	5.62954	-1.2003	-1.25329	-1.14956	Yes	No	No
11746655_a_at	30	ACAA1	acetyl-CoA acyltransferase 1	12.4799	0.250892	12.6937	12.3594	12.5662	12.3908	-1.19321	-1.2608	-1.12924	Yes	No	No
11746668_a_at	223	ALDH9A1	aldehyde dehydrogenase 9 family, member A1	13.5674	0.258935	13.8205	13.5104	13.4409	13.4967	-1.09213	-1.23981	1.03944	Yes	No	No
11746717_a_at	23081	KDM4C	lysine (K)-specific demethylase 4C	12.5232	0.282447	12.3373	12.6533	12.3538	12.6269	1.2265	1.24489	1.20838	Yes	Yes	Yes
11746746_a_at	10142	AKAP9	A kinase (PRKA) anchor protein (yotiao) 9	22.5606	0.525762	22.3802	22.8182	22.0068	22.7371	1.49915	1.35465	1.65905	Yes	Yes	Yes
11746751_a_at	NA	NA	NA	8.55342	0.395139	8.23843	8.7331	8.42955	8.67987	1.29459	1.409	1.18947	Yes	No	No
11746827_a_at	54919	HEATR2	HEAT repeat containing 2	6.28262	0.2647	6.47877	6.12392	6.42814	6.219	-1.21588	-1.27885	-1.156	Yes	No	No
11746896_a_at	217	ALDH2	aldehyde dehydrogenase 2 family (mitochondrial)	16.8396	0.319651	17.1721	16.7292	16.7173	16.7628	-1.14768	-1.35938	1.03205	Yes	No	No
11746914_a_at	27034	ACAD8	acyl-CoA dehydrogenase family, member 8	17.7889	0.299136	18.0874	17.5834	17.7513	17.8044	-1.16916	-1.41816	1.03748	Yes	No	No
11746915_x_at	27034	ACAD8	acyl-CoA dehydrogenase family, member 8	12.2473	0.244176	12.484	12.095	12.2746	12.2124	-1.16925	-1.30948	-1.04404	Yes	No	No
11746945_a_at	8266	UBL4A	ubiquitin-like 4A	5.3088	0.230277	5.4534	5.14465	5.46962	5.28636	-1.18592	-1.23863	-1.13545	Yes	No	No
11746947_a_at	5786	PTPRA	protein tyrosine phosphatase, receptor type, A	-0.770234	0.290442	-0.94704	-0.539028	-0.92189	-0.8064	1.19893	1.32686	1.08334	Yes	No	No
11746971_s_at	4888	NPY6R	neuropeptide Y receptor Y6 (pseudogene)	15.6557	0.611056	15.9305	15.1685	16.0575	15.7657	-1.44084	-1.6958	-1.22422	Yes	No	No
11747004_a_at	6821	SUOX	sulfite oxidase	8.94001	0.243471	9.17805	8.79888	8.98075	8.88258	-1.17991	-1.30059	-1.07042	Yes	No	No
11747011_a_at	23142	DCUN1D4	DCN1, defective in cullin neddylation 1, domain containing 4 (S. cerevisiae)	19.9062	0.36634	19.6918	19.9667	19.6029	20.1978	1.35183	1.20996	1.51033	Yes	Yes	Yes
11747031_a_at	1760	DMPK	dystrophia myotonica-protein kinase	7.48054	0.397806	7.86361	7.41323	7.33774	7.32139	-1.17558	-1.3664	-1.0114	Yes	No	No
11747048_a_at	253832	ZDHHC20	zinc finger, DHHC-type containing 20	9.03648	0.263933	8.87366	9.15775	8.8848	9.12036	1.19733	1.21764	1.17736	Yes	No	No
11747080_a_at	80222	TARS2	threonyl-tRNA synthetase 2, mitochondrial (putative)	10.2161	0.218206	10.4627	10.1102	10.2173	10.1329	-1.16349	-1.27677	-1.06027	Yes	No	No
11747093_a_at	5534	PPP3R1	protein phosphatase 3, regulatory subunit B, alpha	7.21119	0.312779	6.90328	7.26572	7.2584	7.37915	1.1823	1.2856	1.08731	Yes	No	No
11747142_a_at	80012	PHC3	polyhomeotic homolog 3 (Drosophila)	5.30082	0.262084	5.10582	5.44623	5.07197	5.42937	1.2736	1.26612	1.28112	Yes	Yes	Yes
11747170_x_at	55798	METTL2B	methyltransferase like 2B	12.2012	0.269884	12.3894	12.0105	12.4321	12.1314	-1.26559	-1.30035	-1.23175	Yes	Yes	Yes
11747219_a_at	51742	ARID4B	AT rich interactive domain 4B (RBP1-like)	15.9972	0.361372	15.7912	16.1515	15.6679	16.1846	1.35522	1.28373	1.43069	Yes	Yes	Yes
11747253_a_at	7374	UNG	uracil-DNA glycosylase	11.5796	0.22762	11.8362	11.4419	11.6163	11.5049	-1.19156	-1.31427	-1.0803	Yes	No	No
11747288_s_at	84942	WDR73	WD repeat domain 73	12.0462	0.215842	12.2069	11.93	12.1347	11.996	-1.15491	-1.2116	-1.10087	Yes	No	No
11747313_a_at	5018	OXA1L	oxidase (cytochrome c) assembly 1-like	8.41114	0.25464	8.63282	8.2332	8.59022	8.32879	-1.25747	-1.31916	-1.19867	Yes	No	No
11747322_s_at	5833	PCYT2	phosphate cytidylyltransferase 2, ethanolamine	5.18026	0.290401	5.37746	5.03376	5.34513	5.08953	-1.23085	-1.26901	-1.19384	Yes	No	No
11747332_a_at	23640	HSPBP1	HSPA (heat shock 70kDa) binding protein, cytoplasmic cochaperone 1	4.48275	0.303331	4.69133	4.32982	4.66614	4.37894	-1.25211	-1.28477	-1.22027	Yes	Yes	Yes
11747375_a_at	80194	TMEM134	transmembrane protein 134	10.6047	0.215813	10.8097	10.5271	10.6484	10.4975	-1.16212	-1.21642	-1.11024	Yes	No	No
11747382_a_at	26297	SERGEF	secretion regulating guanine nucleotide exchange factor	13.7882	0.260698	14.0122	13.5867	13.8648	13.7936	-1.18786	-1.34309	-1.05058	Yes	No	No
11747385_a_at	10494	STK25	serine/threonine kinase 25	9.31413	0.31616	9.53189	9.10128	9.46809	9.29207	-1.23398	-1.3478	-1.12976	Yes	No	No
11747408_x_at	54751	FBLIM1	filamin binding LIM protein 1	2.86819	0.279284	3.08232	2.7363	2.9793	2.77778	-1.20896	-1.27104	-1.14991	Yes	No	No
11747456_a_at	2875	GPT	glutamic-pyruvate transaminase (alanine aminotransferase)	6.5674	0.420851	6.86236	6.35912	6.70697	6.48287	-1.2867	-1.41739	-1.16806	Yes	No	No
11747518_a_at	7099	TLR4	toll-like receptor 4	6.45064	0.205172	6.31823	6.58503	6.3512	6.4616	1.13966	1.20314	1.07953	Yes	No	No
11747535_a_at	55245	UQCC	ubiquinol-cytochrome c reductase complex chaperone	12.6674	0.322552	12.9329	12.4078	12.87	12.6316	-1.30299	-1.4391	-1.17976	Yes	No	No
11747536_a_at	1757	SARDH	sarcosine dehydrogenase	1.11166	0.265869	0.851617	1.20351	1.09729	1.2311	1.18333	1.27624	1.09719	Yes	No	No
11747537_x_at	6472	SHMT2	serine hydroxymethyltransferase 2 (mitochondrial)	6.46339	0.245602	6.65312	6.34629	6.62797	6.34388	-1.22728	-1.23699	-1.21764	Yes	Yes	Yes
11747540_a_at	8754	ADAM9	ADAM metallopeptidase domain 9	16.9039	0.337191	16.7347	17.0062	16.5513	17.1366	1.34576	1.20709	1.50036	Yes	Yes	Yes
11747583_s_at	139728	PNCK	pregnancy up-regulated non-ubiquitously expressed CaM kinase	3.77258	0.308566	3.99768	3.53865	4.00955	3.71976	-1.29631	-1.37461	-1.22246	Yes	Yes	Yes
11747592_x_at	79033	ERI3	ERI1 exoribonuclease family member 3	8.28244	0.240712	8.46264	8.16695	8.38636	8.20552	-1.17957	-1.22747	-1.13354	Yes	No	No
11747609_x_at	5027	P2RX7	purinergic receptor P2X, ligand-gated ion channel, 7	3.41985	0.363667	3.18247	3.69565	3.40561	3.29919	1.1514	1.4272	-1.07655	Yes	No	No
11747645_a_at	6868	ADAM17	ADAM metallopeptidase domain 17	11.8134	0.234637	11.6397	11.913	11.6886	11.9163	1.18964	1.20856	1.17101	Yes	No	No
11747654_a_at	10110	SGK2	serum/glucocorticoid regulated kinase 2	0.413726	0.226612	0.205144	0.492309	0.47816	0.458062	1.09698	1.22024	-1.01403	Yes	No	No
11747671_x_at	1397	CRIP2	cysteine-rich protein 2	6.73324	0.421739	7.02538	6.67748	6.95962	6.41601	-1.36202	-1.2727	-1.45761	Yes	Yes	Yes
11747721_s_at	NA	NA	NA	16.7326	0.371336	16.9444	16.4621	16.9706	16.7343	-1.28287	-1.39703	-1.17804	Yes	No	No
11747870_a_at	4300	MLLT3	myeloid/lymphoid or mixed-lineage leukemia (trithorax homolog, Drosophila); translocated to, 3	15.3091	0.266295	15.465	15.1725	15.4921	15.2306	-1.21165	-1.22473	-1.19871	Yes	No	No
11747892_a_at	84134	TOMM40L	translocase of outer mitochondrial membrane 40 homolog (yeast)-like	10.9338	0.299028	11.0959	10.7116	11.1523	10.9316	-1.23322	-1.30519	-1.16523	Yes	No	No
11747933_a_at	93100	NAPRT1	nicotinate phosphoribosyltransferase domain containing 1	5.35043	0.37309	5.62848	5.23667	5.47087	5.17833	-1.26766	-1.31204	-1.22479	Yes	Yes	Yes
11747939_a_at	670	BPHL	biphenyl hydrolase-like (serine hydrolase)	17.0613	0.280669	17.3099	16.8949	17.1543	16.9938	-1.22074	-1.33331	-1.11768	Yes	No	No
11748011_a_at	252839	TMEM9	transmembrane protein 9	15.8962	0.421381	15.927	15.5626	16.1139	16.1396	-1.12454	-1.28731	1.01797	Yes	No	No
11748012_x_at	252839	TMEM9	transmembrane protein 9	16.6594	0.459279	16.7358	16.3027	16.8806	16.8896	-1.15836	-1.35017	1.00623	Yes	No	No
11748175_x_at	284325	C19orf54	chromosome 19 open reading frame 54	6.46109	0.276758	6.64931	6.3193	6.61891	6.37657	-1.2194	-1.25702	-1.18291	Yes	No	No
11748203_x_at	9701	PPP6R2	protein phosphatase 6, regulatory subunit 2	4.06083	0.210713	4.24784	3.9818	4.14689	3.94508	-1.17603	-1.20251	-1.15014	Yes	No	No
11748288_a_at	51285	RASL12	RAS-like, family 12	8.20561	0.289976	8.39819	8.07701	8.39575	8.08216	-1.24607	-1.24935	-1.24279	Yes	Yes	Yes
11748343_a_at	64792	RABL5	RAB, member RAS oncogene family-like 5	14.2886	0.345033	14.5693	14.0755	14.4481	14.21	-1.28874	-1.40813	-1.17947	Yes	No	No
11748344_x_at	64792	RABL5	RAB, member RAS oncogene family-like 5	12.5639	0.255859	12.7688	12.4313	12.7546	12.4343	-1.25604	-1.26353	-1.2486	Yes	Yes	Yes
11748370_a_at	10916	MAGED2	melanoma antigen family D, 2	9.48334	0.297769	9.75683	9.39139	9.43824	9.38827	-1.15485	-1.28828	-1.03524	Yes	No	No
11748408_a_at	51430	C1orf9	chromosome 1 open reading frame 9	21.39	0.501673	21.0718	21.6327	20.8673	21.6829	1.61136	1.47523	1.76005	Yes	Yes	Yes
11748446_a_at	84818	IL17RC	interleukin 17 receptor C	5.29882	0.348471	5.56148	5.25217	5.40231	5.06944	-1.24927	-1.23911	-1.25951	Yes	Yes	Yes
11748553_x_at	55245	UQCC	ubiquinol-cytochrome c reductase complex chaperone	14.0885	0.313679	14.3756	13.8655	14.2044	14.0428	-1.26214	-1.42415	-1.11855	Yes	No	No
11748587_a_at	4299	AFF1	AF4/FMR2 family, member 1	9.93738	0.247321	9.73191	10.0776	9.80249	10.0247	1.21753	1.27074	1.16656	Yes	No	No
11748595_a_at	2570	GABRR2	gamma-aminobutyric acid (GABA) A receptor, rho 2	1.98599	0.247371	1.75161	2.09403	1.9361	2.08548	1.18583	1.26788	1.10909	Yes	No	No
11748649_a_at	54832	VPS13C	vacuolar protein sorting 13 homolog C (S. cerevisiae)	17.0489	0.266497	16.8633	17.1501	16.8708	17.1921	1.23459	1.2199	1.24946	Yes	Yes	Yes
11748726_s_at	11170	FAM107A	family with sequence similarity 107, member A	7.01487	0.379016	7.37972	6.93088	7.04113	6.78976	-1.27465	-1.36495	-1.19034	Yes	No	No
11748729_s_at	NA	NA	NA	5.23552	0.236046	5.03222	5.40534	5.18408	5.23539	1.15847	1.29515	1.03621	Yes	No	No
11748770_a_at	23203	PMPCA	peptidase (mitochondrial processing) alpha	11.7587	0.276408	12.0391	11.6218	11.783	11.67	-1.20177	-1.33544	-1.08148	Yes	No	No
11748771_a_at	253943	YTHDF3	YTH domain family, member 3	12.1873	0.285085	11.9738	12.2609	12.063	12.3549	1.22221	1.2202	1.22422	Yes	Yes	Yes
11748778_a_at	54953	C1orf27	chromosome 1 open reading frame 27	17.7965	0.396073	17.6504	17.9495	17.3606	17.9987	1.38376	1.23036	1.55628	Yes	Yes	Yes
11748782_a_at	842	CASP9	caspase 9, apoptosis-related cysteine peptidase	11.9186	0.232977	12.1402	11.7283	11.99	11.9159	-1.18347	-1.33046	-1.05272	Yes	No	No
11748784_a_at	585	BBS4	Bardet-Biedl syndrome 4	13.8751	0.231444	14.0854	13.7292	13.9266	13.8407	-1.16562	-1.28008	-1.0614	Yes	No	No
11748821_a_at	8470	SORBS2	sorbin and SH3 domain containing 2	4.27708	0.46195	4.61041	4.19345	4.4613	3.98357	-1.36353	-1.33512	-1.39255	Yes	Yes	Yes
11748858_a_at	29086	BABAM1	BRISC and BRCA1 A complex member 1	8.27208	0.223481	8.42721	8.14794	8.45919	8.17694	-1.21484	-1.21358	-1.21609	Yes	Yes	Yes
11748871_a_at	54988	ACSM5	acyl-CoA synthetase medium-chain family member 5	12.1871	0.400566	11.8859	12.2931	12.0466	12.4003	1.3017	1.32606	1.27778	Yes	Yes	Yes
11748904_x_at	80174	DBF4B	DBF4 homolog B (S. cerevisiae)	5.24122	0.269627	5.53532	5.12251	5.33574	5.07697	-1.26206	-1.33128	-1.19645	Yes	No	No
11748972_a_at	994	CDC25B	cell division cycle 25 homolog B (S. pombe)	5.25616	0.33083	4.96326	5.45906	5.30273	5.23369	1.1594	1.4101	-1.04901	Yes	No	No
11748999_a_at	57097	PARP11	poly (ADP-ribose) polymerase family, member 11	15.0638	0.300116	14.7416	15.236	14.9073	15.2251	1.3251	1.40874	1.24642	Yes	Yes	Yes
11749031_a_at	9991	PTBP3	polypyrimidine tract binding protein 3	12.541	0.360852	12.1658	12.8141	12.3714	12.6339	1.37116	1.56727	1.19959	Yes	No	No
11749032_x_at	9991	PTBP3	polypyrimidine tract binding protein 3	12.2151	0.338191	11.8564	12.4611	12.1279	12.277	1.29849	1.52061	1.10881	Yes	No	No
11749046_a_at	51741	WWOX	WW domain containing oxidoreductase	10.8284	0.26545	10.5701	10.9037	10.7874	10.9823	1.20099	1.26013	1.14464	Yes	No	No
11749130_a_at	6878	TAF6	TAF6 RNA polymerase II, TATA box binding protein (TBP)-associated factor, 80kDa	3.8495	0.233695	4.01505	3.74398	3.94372	3.77888	-1.16308	-1.2067	-1.12105	Yes	No	No
11749133_a_at	79671	NLRX1	NLR family member X1	2.6933	0.268786	2.86979	2.58559	2.80904	2.60311	-1.18515	-1.21774	-1.15343	Yes	No	No
11749183_a_at	8659	ALDH4A1	aldehyde dehydrogenase 4 family, member A1	8.18673	0.334363	8.45898	8.01977	8.28009	8.09965	-1.23956	-1.35587	-1.13323	Yes	No	No
11749226_x_at	10385	BTN2A2	butyrophilin, subfamily 2, member A2	5.72767	0.235244	5.51266	5.8163	5.78549	5.76938	1.10478	1.23426	-1.01123	Yes	No	No
11749228_a_at	55754	TMEM30A	transmembrane protein 30A	11.5117	0.294804	11.3458	11.6503	11.2625	11.6359	1.26484	1.23499	1.29541	Yes	Yes	Yes
11749251_a_at	57109	REXO4	REX4, RNA exonuclease 4 homolog (S. cerevisiae)	8.5044	0.2377	8.70893	8.32288	8.61592	8.48147	-1.19769	-1.30681	-1.09767	Yes	No	No
11749257_a_at	9709	HERPUD1	homocysteine-inducible, endoplasmic reticulum stress-inducible, ubiquitin-like domain member 1	13.0013	0.271052	13.2382	12.8327	13.0828	12.9532	-1.20374	-1.32449	-1.094	Yes	No	No
11749275_a_at	8935	SKAP2	src kinase associated phosphoprotein 2	11.4601	0.419016	11.4299	11.8279	11.0864	11.2689	1.22285	1.3177	1.13483	Yes	No	No
11749285_a_at	3595	IL12RB2	interleukin 12 receptor, beta 2	3.027	0.381223	2.78388	3.16855	2.86321	3.16205	1.2673	1.30556	1.23016	Yes	Yes	Yes
11749299_a_at	79084	WDR77	WD repeat domain 77	15.2985	0.280065	15.5202	15.0575	15.4851	15.2872	-1.25729	-1.37814	-1.14704	Yes	No	No
11749300_x_at	79084	WDR77	WD repeat domain 77	12.7124	0.200404	12.847	12.5276	12.901	12.7067	-1.19484	-1.24779	-1.14414	Yes	No	No
11749310_x_at	58497	PRUNE	prune homolog (Drosophila)	6.49074	0.226071	6.70021	6.40514	6.563	6.37205	-1.18346	-1.22694	-1.14152	Yes	No	No
11749311_a_at	80273	GRPEL1	GrpE-like 1, mitochondrial (E. coli)	15.3232	0.200259	15.532	15.1774	15.3156	15.3253	-1.12696	-1.27859	1.00674	Yes	No	No
11749319_a_at	80055	PGAP1	post-GPI attachment to proteins 1	8.46935	0.427281	8.26423	8.65313	8.14744	8.61631	1.34619	1.3094	1.38402	Yes	Yes	Yes
11749334_a_at	54464	XRN1	5'-3' exoribonuclease 1	17.9094	0.442085	17.6124	18.0728	17.6344	18.1307	1.39317	1.3759	1.41065	Yes	Yes	Yes
11749350_x_at	670	BPHL	biphenyl hydrolase-like (serine hydrolase)	16.6258	0.267373	16.8487	16.4694	16.7175	16.5691	-1.20069	-1.30072	-1.10835	Yes	No	No
11749366_a_at	374868	ATP9B	ATPase, class II, type 9B	11.607	0.265101	11.4295	11.6989	11.4523	11.7405	1.2132	1.20534	1.22111	Yes	Yes	Yes
11749375_a_at	6843	VAMP1	vesicle-associated membrane protein 1 (synaptobrevin 1)	10.7657	0.283888	10.5649	10.913	10.6322	10.8395	1.21224	1.27288	1.15449	Yes	No	No
11749390_x_at	55004	LAMTOR1	late endosomal/lysosomal adaptor, MAPK and MTOR activator 1	10.3719	0.226525	10.5095	10.2173	10.5118	10.3565	-1.16778	-1.22447	-1.1137	Yes	No	No
11749407_a_at	100128252	LOC100128252	uncharacterized LOC100128252	14.0699	0.432436	14.358	13.8277	14.406	13.914	-1.42517	-1.44415	-1.40643	Yes	Yes	Yes
11749450_a_at	1777	DNASE2	deoxyribonuclease II, lysosomal	7.21908	0.423472	7.63544	7.01031	7.38009	7.0191	-1.40743	-1.54234	-1.28431	Yes	Yes	Yes
11749496_a_at	1523	CUX1	cut-like homeobox 1	11.1788	0.259931	11.4061	11.079	11.2824	11.0431	-1.2169	-1.25451	-1.18041	Yes	No	No
11749553_a_at	3037	HAS2	hyaluronan synthase 2	7.45142	0.429825	7.25378	7.73696	7.10542	7.48435	1.34822	1.39782	1.30039	Yes	Yes	Yes
11749634_a_at	50937	CDON	Cdon homolog (mouse)	4.26807	0.311581	3.9909	4.32693	4.43897	4.3305	1.08206	1.26228	-1.07808	Yes	No	No
11749649_x_at	3091	HIF1A	hypoxia inducible factor 1, alpha subunit (basic helix-loop-helix transcription factor)	13.4944	0.353828	13.2487	13.6852	13.2737	13.6069	1.30568	1.35327	1.25976	Yes	Yes	Yes
11749681_a_at	10640	EXOC5	exocyst complex component 5	17.7513	0.393541	17.5294	17.8516	17.4887	17.9774	1.32446	1.25024	1.4031	Yes	Yes	Yes
11749682_s_at	10640	EXOC5	exocyst complex component 5	16.0661	0.326407	15.8745	16.1647	15.8283	16.2534	1.28131	1.22276	1.34266	Yes	Yes	Yes
11749744_a_at	79718	TBL1XR1	transducin (beta)-like 1 X-linked receptor 1	13.3638	0.342176	13.0854	13.4885	13.2457	13.5215	1.26526	1.32236	1.21062	Yes	Yes	Yes
11749777_s_at	NA	NA	NA	5.96981	0.316821	6.24239	5.84693	6.06135	5.83066	-1.24236	-1.31537	-1.1734	Yes	No	No
11749810_s_at	51477	ISYNA1	inositol-3-phosphate synthase 1	4.87959	0.335611	5.14211	4.86057	5.00907	4.60157	-1.26973	-1.2155	-1.32639	Yes	Yes	Yes
11749820_a_at	1140	CHRNB1	cholinergic receptor, nicotinic, beta 1 (muscle)	11.5932	0.350789	11.8342	11.3352	11.7291	11.6166	-1.23605	-1.41323	-1.08109	Yes	No	No
11749833_s_at	183	AGT	angiotensinogen (serpin peptidase inhibitor, clade A, member 8)	4.58154	0.345634	4.80951	4.44269	4.79995	4.42334	-1.29389	-1.2895	-1.29829	Yes	Yes	Yes
11749879_a_at	27315	PGAP2	post-GPI attachment to proteins 2	6.23528	0.196143	6.40524	6.12169	6.36641	6.14843	-1.18983	-1.21718	-1.1631	Yes	No	No
11749885_a_at	35	ACADS	acyl-CoA dehydrogenase, C-2 to C-3 short chain	4.73069	0.228655	4.93313	4.59964	4.81068	4.66788	-1.17948	-1.26006	-1.10405	Yes	No	No
11749925_a_at	23567	ZNF346	zinc finger protein 346	5.92906	0.309537	6.18373	5.77646	6.01111	5.84647	-1.21922	-1.32618	-1.12088	Yes	No	No
11750008_a_at	5434	POLR2E	polymerase (RNA) II (DNA directed) polypeptide E, 25kDa	8.94934	0.202298	9.11927	8.85445	9.03769	8.86576	-1.16342	-1.20149	-1.12657	Yes	No	No
11750113_a_at	57634	EP400	E1A binding protein p400	1.43976	0.271906	1.22804	1.5717	1.3619	1.50813	1.18504	1.26897	1.10667	Yes	No	No
11750132_a_at	255967	PAN3	PAN3 poly(A) specific ribonuclease subunit homolog (S. cerevisiae)	7.62239	0.29343	7.43569	7.79887	7.41683	7.69264	1.2479	1.28626	1.21067	Yes	Yes	Yes
11750222_a_at	84159	ARID5B	AT rich interactive domain 5B (MRF1-like)	5.61611	0.379947	5.25479	5.84138	5.59785	5.66388	1.2538	1.50169	1.04683	Yes	No	No
11750227_a_at	55316	RSAD1	radical S-adenosyl methionine domain containing 1	8.18523	0.264565	8.46476	8.0066	8.21907	8.14169	-1.20395	-1.37379	-1.0551	Yes	No	No
11750228_x_at	55316	RSAD1	radical S-adenosyl methionine domain containing 1	6.31885	0.193947	6.51415	6.18575	6.34786	6.29515	-1.1412	-1.25562	-1.03721	Yes	No	No
11750239_a_at	157680	VPS13B	vacuolar protein sorting 13 homolog B (yeast)	7.41733	0.270893	7.22507	7.56764	7.26683	7.49067	1.2169	1.26801	1.16784	Yes	No	No
11750408_a_at	976	CD97	CD97 molecule	3.73084	0.251877	3.58069	3.93866	3.67235	3.64418	1.12109	1.28162	-1.01972	Yes	No	No
11750441_a_at	4001	LMNB1	lamin B1	3.13056	0.173655	2.9609	3.27117	3.08044	3.1361	1.13521	1.23994	1.03933	Yes	No	No
11750484_a_at	4361	MRE11A	MRE11 meiotic recombination 11 homolog A (S. cerevisiae)	14.7202	0.3255	14.544	14.8692	14.4482	14.8543	1.28849	1.25287	1.32514	Yes	Yes	Yes
11750561_a_at	1130	LYST	lysosomal trafficking regulator	14.9427	0.42921	14.5904	15.1792	14.7757	15.0585	1.35269	1.50408	1.21654	Yes	Yes	Yes
11750580_x_at	23365	ARHGEF12	Rho guanine nucleotide exchange factor (GEF) 12	15.4711	0.321435	15.2415	15.5999	15.2272	15.6582	1.31463	1.28198	1.34811	Yes	Yes	Yes
11750666_a_at	23339	VPS39	vacuolar protein sorting 39 homolog (S. cerevisiae)	9.23913	0.213352	9.42033	9.13702	9.31064	9.16472	-1.16039	-1.21698	-1.10643	Yes	No	No
11750789_a_at	2060	EPS15	epidermal growth factor receptor pathway substrate 15	13.1786	0.257117	12.9526	13.2261	13.1033	13.3588	1.20126	1.20876	1.19381	Yes	No	No
11750838_a_at	93134	ZNF561	zinc finger protein 561	11.2558	0.281837	11.5197	11.0642	11.3062	11.2312	-1.20184	-1.37122	-1.05338	Yes	No	No
11750839_x_at	93134	ZNF561	zinc finger protein 561	10.4415	0.269009	10.7268	10.253	10.5597	10.3542	-1.26549	-1.38883	-1.1531	Yes	No	No
11750932_a_at	2053	EPHX2	epoxide hydrolase 2, cytoplasmic	8.65007	0.319737	8.899	8.53502	8.80257	8.48505	-1.26642	-1.28697	-1.24619	Yes	Yes	Yes
11751041_x_at	55251	PCMTD2	protein-L-isoaspartate (D-aspartate) O-methyltransferase domain containing 2	10.937	0.306503	10.7089	11.1175	10.7474	11.0281	1.26985	1.32739	1.21481	Yes	Yes	Yes
11751069_a_at	112770	C1orf85	chromosome 1 open reading frame 85	1.65852	0.322853	1.8923	1.5734	1.94834	1.38806	-1.35622	-1.24738	-1.47455	Yes	Yes	Yes
11751264_a_at	4122	MAN2A2	mannosidase, alpha, class 2A, member 2	8.27073	0.276013	8.47666	8.14397	8.36875	8.18898	-1.19435	-1.25936	-1.1327	Yes	No	No
11751347_a_at	2332	FMR1	fragile X mental retardation 1	17.0458	0.342262	16.8202	17.1639	16.8629	17.2055	1.26855	1.26903	1.26807	Yes	Yes	Yes
11751384_a_at	23253	ANKRD12	ankyrin repeat domain 12	14.6071	0.373136	14.3653	14.7859	14.2563	14.8085	1.40096	1.33847	1.46637	Yes	Yes	Yes
11751554_s_at	NA	NA	NA	8.83334	0.439339	9.08069	8.63301	9.10193	8.70235	-1.34129	-1.36384	-1.31912	Yes	Yes	Yes
11751573_a_at	3930	LBR	lamin B receptor	13.4653	0.253105	13.3074	13.5788	13.2943	13.5658	1.20703	1.207	1.20707	Yes	Yes	Yes
11751625_a_at	54165	DCUN1D1	DCN1, defective in cullin neddylation 1, domain containing 1 (S. cerevisiae)	14.22	0.380189	13.9708	14.3821	13.8784	14.4423	1.40211	1.32988	1.47827	Yes	Yes	Yes
11751630_a_at	79885	HDAC11	histone deacetylase 11	9.13444	0.265477	9.29516	8.97417	9.2808	9.10233	-1.18898	-1.24919	-1.13168	Yes	No	No
11751667_a_at	84274	COQ5	coenzyme Q5 homolog, methyltransferase (S. cerevisiae)	20.5506	0.323705	20.8283	20.3144	20.6495	20.5389	-1.24166	-1.42793	-1.07968	Yes	No	No
11751679_a_at	51285	RASL12	RAS-like, family 12	7.55901	0.303819	7.7528	7.41707	7.72318	7.46612	-1.22807	-1.26202	-1.19504	Yes	No	No
11751686_a_at	79084	WDR77	WD repeat domain 77	12.9249	0.261537	13.1237	12.6992	13.0809	12.9333	-1.2193	-1.34211	-1.10773	Yes	No	No
11751787_a_at	80174	DBF4B	DBF4 homolog B (S. cerevisiae)	4.39604	0.232612	4.62696	4.33048	4.48184	4.22696	-1.21057	-1.22814	-1.19324	Yes	No	No
11751788_x_at	80174	DBF4B	DBF4 homolog B (S. cerevisiae)	5.14199	0.328457	5.54166	4.98618	5.24515	4.92734	-1.35345	-1.46966	-1.24643	Yes	Yes	Yes
11751828_x_at	9054	NFS1	NFS1 nitrogen fixation 1 homolog (S. cerevisiae)	7.50277	0.277294	7.79136	7.3001	7.60961	7.43655	-1.2589	-1.40568	-1.12745	Yes	No	No
11751858_a_at	9616	RNF7	ring finger protein 7	11.0288	0.227014	11.2267	10.8709	11.1125	10.9998	-1.1763	-1.27968	-1.08127	Yes	No	No
11751874_a_at	472	ATM	ataxia telangiectasia mutated	16.5761	0.322019	16.399	16.6926	16.3224	16.7391	1.27912	1.22569	1.33487	Yes	Yes	Yes
11751902_a_at	50937	CDON	Cdon homolog (mouse)	8.56152	0.449003	8.07784	8.78875	8.53115	8.71818	1.36507	1.63684	1.13842	Yes	No	No
11751922_a_at	4040	LRP6	low density lipoprotein receptor-related protein 6	9.149	0.274502	8.91938	9.2671	8.98389	9.30152	1.25934	1.27254	1.24628	Yes	Yes	Yes
11751967_a_at	NA	NA	NA	13.4457	0.331877	13.2404	13.5911	13.2593	13.5576	1.25221	1.27519	1.22964	Yes	Yes	Yes
11752013_s_at	80205	CHD9	chromodomain helicase DNA binding protein 9	16.5577	0.340098	16.3418	16.6686	16.3115	16.7559	1.30642	1.25424	1.36077	Yes	Yes	Yes
11752023_x_at	11320	MGAT4A	mannosyl (alpha-1,3-)-glycoprotein beta-1,4-N-acetylglucosaminyltransferase, isozyme A	8.49512	0.287539	8.27998	8.6754	8.29019	8.58464	1.27009	1.31533	1.22642	Yes	Yes	Yes
11752034_a_at	10351	ABCA8	ATP-binding cassette, sub-family A (ABC1), member 8	10.204	0.380225	9.95047	10.4169	9.99835	10.2873	1.29925	1.38168	1.22174	Yes	Yes	Yes
11752108_a_at	55291	PPP6R3	protein phosphatase 6, regulatory subunit 3	15.2072	0.299653	14.9922	15.311	14.966	15.4102	1.30268	1.24728	1.36054	Yes	Yes	Yes
11752179_s_at	4077	NBR1	neighbor of BRCA1 gene 1	11.6956	0.218956	11.9522	11.6012	11.5949	11.6513	-1.10749	-1.27547	1.03989	Yes	No	No
11752183_s_at	9093	DNAJA3	DnaJ (Hsp40) homolog, subfamily A, member 3	13.9799	0.293292	14.1828	13.7805	14.1219	13.9616	-1.2153	-1.32162	-1.11752	Yes	No	No
11752277_a_at	85439	STON2	stonin 2	5.54443	0.458853	5.19836	5.62616	5.4039	5.82482	1.34198	1.34518	1.33878	Yes	Yes	Yes
11752291_x_at	55676	SLC30A6	solute carrier family 30 (zinc transporter), member 6	10.2744	0.275174	10.0419	10.3929	10.1649	10.3955	1.22329	1.27546	1.17325	Yes	No	No
11752407_x_at	NA	NA	NA	13.584	0.242108	13.8193	13.4476	13.6818	13.4891	-1.21608	-1.29394	-1.14291	Yes	No	No
11752413_a_at	578	BAK1	BCL2-antagonist/killer 1	6.51895	0.331562	6.684	6.40222	6.751	6.3795	-1.25409	-1.21569	-1.2937	Yes	Yes	Yes
11752444_a_at	4763	NF1	neurofibromin 1	8.79425	0.22557	8.61449	8.91328	8.6672	8.88043	1.19417	1.23011	1.15928	Yes	No	No
11752495_a_at	3275	PRMT2	protein arginine methyltransferase 2	14.1767	0.290413	14.4283	14.0332	14.3531	14.0292	-1.28298	-1.31501	-1.25172	Yes	Yes	Yes
11752512_a_at	NA	NA	NA	8.01963	0.215372	7.83426	8.15359	7.95044	8.05796	1.15944	1.24775	1.07737	Yes	No	No
11752534_x_at	50649	ARHGEF4	Rho guanine nucleotide exchange factor (GEF) 4	3.81404	0.230137	3.98842	3.67838	3.94638	3.74922	-1.19218	-1.23974	-1.14644	Yes	No	No
11752612_at	23555	TSPAN15	tetraspanin 15	3.21432	0.349111	2.85525	3.33518	3.24835	3.35409	1.22505	1.39467	1.07605	Yes	No	No
11752632_a_at	8243	SMC1A	structural maintenance of chromosomes 1A	8.3672	0.245859	8.21676	8.49061	8.15299	8.47552	1.2296	1.20903	1.25052	Yes	Yes	Yes
11752657_a_at	1789	DNMT3B	DNA (cytosine-5-)-methyltransferase 3 beta	2.48549	0.284513	2.66465	2.34528	2.71516	2.36368	-1.26175	-1.24779	-1.27587	Yes	Yes	Yes
11752678_a_at	1620	DBC1	deleted in bladder cancer 1	2.5179	0.231188	2.7116	2.44376	2.62208	2.37973	-1.19341	-1.204	-1.18291	Yes	No	No
11752688_a_at	6239	RREB1	ras responsive element binding protein 1	2.24877	0.20214	2.06365	2.33078	2.3391	2.2535	1.06493	1.20341	-1.06113	Yes	No	No
11752738_a_at	55183	RIF1	RAP1 interacting factor homolog (yeast)	11.1971	0.292333	11.0389	11.3219	10.9683	11.319	1.24564	1.21678	1.27519	Yes	Yes	Yes
11752788_a_at	9686	VGLL4	vestigial like 4 (Drosophila)	6.81466	0.213827	6.62023	6.94233	6.78235	6.84612	1.14309	1.25015	1.04519	Yes	No	No
11752790_a_at	23112	TNRC6B	trinucleotide repeat containing 6B	9.06594	0.218316	8.9185	9.2077	8.93136	9.10191	1.17274	1.22197	1.12549	Yes	No	No
11752835_a_at	84335	AKT1S1	AKT1 substrate 1 (proline-rich)	1.8734	0.226181	2.04891	1.77803	1.94971	1.79288	-1.15979	-1.20654	-1.11484	Yes	No	No
11752868_a_at	23130	ATG2A	ATG2 autophagy related 2 homolog A (S. cerevisiae)	1.14767	0.24395	1.33445	1.05386	1.24843	1.04104	-1.18426	-1.21469	-1.15459	Yes	No	No
11752873_a_at	8631	SKAP1	src kinase associated phosphoprotein 1	0.861253	0.394458	0.59738	1.15771	0.791119	0.771879	1.20626	1.47461	-1.01343	Yes	No	No
11753004_a_at	1152	CKB	creatine kinase, brain	6.40862	0.737647	7.07617	6.44563	6.26289	5.88421	-1.41874	-1.54815	-1.30015	Yes	No	No
11753012_s_at	51031	GLOD4	glyoxalase domain containing 4	14.868	0.224304	15.1045	14.7824	14.8487	14.7815	-1.14445	-1.25016	-1.04769	Yes	No	No
11753061_a_at	162394	SLFN5	schlafen family member 5	12.5438	0.405636	12.2492	12.7113	12.386	12.688	1.30319	1.37752	1.23287	Yes	Yes	Yes
11753163_a_at	79577	CDC73	cell division cycle 73, Paf1/RNA polymerase II complex component, homolog (S. cerevisiae)	13.1096	0.277061	12.8984	13.2203	12.9096	13.2763	1.2695	1.24993	1.28937	Yes	Yes	Yes
11753301_a_at	873	CBR1	carbonyl reductase 1	12.178	0.308459	12.3391	11.9755	12.466	12.1115	-1.28262	-1.28669	-1.27856	Yes	Yes	Yes
11753335_a_at	80775	TMEM177	transmembrane protein 177	7.11234	0.244584	7.29286	6.9535	7.30301	7.03509	-1.23425	-1.26519	-1.20407	Yes	Yes	Yes
11753361_a_at	132320	SCLT1	sodium channel and clathrin linker 1	8.19641	0.24888	7.95097	8.30822	8.06815	8.34783	1.247	1.28098	1.21393	Yes	Yes	Yes
11753421_a_at	10370	CITED2	Cbp/p300-interacting transactivator, with Glu/Asp-rich carboxy-terminal domain, 2	2.74819	0.392113	2.5104	2.9918	2.54801	2.77808	1.27963	1.39609	1.17289	Yes	No	No
11753531_s_at	126299	ZNF428	zinc finger protein 428	10.6547	0.254021	10.9539	10.517	10.6579	10.5635	-1.20222	-1.35373	-1.06767	Yes	No	No
11753579_a_at	3572	IL6ST	interleukin 6 signal transducer (gp130, oncostatin M receptor)	13.3062	0.285272	13.119	13.4467	13.1371	13.398	1.22627	1.25494	1.19826	Yes	No	No
11753623_s_at	5908	RAP1B	RAP1B, member of RAS oncogene family	15.7491	0.311987	15.4685	15.9062	15.6441	15.8621	1.25514	1.35444	1.16312	Yes	No	No
11753625_a_at	252839	TMEM9	transmembrane protein 9	10.3958	0.355328	10.4316	10.097	10.6735	10.5573	-1.1691	-1.26101	-1.08389	Yes	No	No
11753652_x_at	2356	FPGS	folylpolyglutamate synthase	2.46453	0.253481	2.60702	2.33667	2.62023	2.40342	-1.18392	-1.20609	-1.16216	Yes	No	No
11753689_x_at	4193	MDM2	Mdm2, p53 E3 ubiquitin protein ligase homolog (mouse)	13.3511	0.357272	13.174	13.4704	13.016	13.5595	1.33789	1.22809	1.4575	Yes	Yes	Yes
11753820_x_at	4193	MDM2	Mdm2, p53 E3 ubiquitin protein ligase homolog (mouse)	12.3009	0.344536	12.0965	12.434	12.0414	12.4708	1.30445	1.26352	1.34672	Yes	Yes	Yes
11753841_x_at	170622	COMMD6	COMM domain containing 6	18.9163	0.287639	19.0311	18.7553	19.2006	18.8414	-1.24614	-1.21063	-1.2827	Yes	Yes	Yes
11753871_a_at	2788	GNG7	guanine nucleotide binding protein (G protein), gamma 7	11.0687	0.415901	11.4097	10.8534	11.2882	10.9053	-1.38472	-1.47048	-1.30396	Yes	Yes	Yes
11753903_a_at	11257	TP53TG1	TP53 target 1 (non-protein coding)	13.5642	0.275132	13.8052	13.4035	13.7126	13.4631	-1.25319	-1.3211	-1.18878	Yes	No	No
11753926_x_at	93436	ARMC6	armadillo repeat containing 6	5.05568	0.236352	5.28666	4.90803	5.15041	4.97969	-1.20972	-1.3001	-1.12562	Yes	No	No
11754024_a_at	8402	SLC25A11	solute carrier family 25 (mitochondrial carrier; oxoglutarate carrier), member 11	13.8206	0.23685	14.0074	13.6963	13.9208	13.7507	-1.18148	-1.24065	-1.12512	Yes	No	No
11754055_x_at	10573	MRPL28	mitochondrial ribosomal protein L28	9.57763	0.26813	9.78834	9.46966	9.70656	9.45075	-1.22031	-1.24719	-1.19401	Yes	No	No
11754088_a_at	79156	PLEKHF1	pleckstrin homology domain containing, family F (with FYVE domain) member 1	-0.462287	0.302794	-0.110427	-0.530962	-0.534234	-0.635789	-1.19835	-1.33842	-1.07293	Yes	No	No
11754093_x_at	23640	HSPBP1	HSPA (heat shock 70kDa) binding protein, cytoplasmic cochaperone 1	4.62724	0.321554	4.85274	4.4691	4.8304	4.50345	-1.27925	-1.30463	-1.25437	Yes	Yes	Yes
11754130_a_at	8815	BANF1	barrier to autointegration factor 1	4.71	0.262476	4.8563	4.52631	4.95435	4.65945	-1.24181	-1.257	-1.22681	Yes	Yes	Yes
11754156_x_at	381	ARF5	ADP-ribosylation factor 5	13.8598	0.240129	14.0801	13.7594	13.9518	13.7377	-1.2036	-1.24888	-1.15996	Yes	No	No
11754211_a_at	9360	PPIG	peptidylprolyl isomerase G (cyclophilin G)	15.4917	0.368246	15.3405	15.6465	15.112	15.6624	1.34553	1.23625	1.46447	Yes	Yes	Yes
11754247_s_at	546	ATRX	alpha thalassemia/mental retardation syndrome X-linked	23.598	0.462313	23.4376	23.7621	23.1039	23.8339	1.44119	1.25222	1.65868	Yes	Yes	Yes
11754288_a_at	81562	LMAN2L	lectin, mannose-binding 2-like	9.72032	0.261475	9.90595	9.58791	9.82706	9.65738	-1.18416	-1.24664	-1.12481	Yes	No	No
11754289_a_at	81562	LMAN2L	lectin, mannose-binding 2-like	6.67949	0.328312	6.93806	6.54805	6.7574	6.57067	-1.22126	-1.3104	-1.13818	Yes	No	No
11754290_x_at	81562	LMAN2L	lectin, mannose-binding 2-like	8.11922	0.26534	8.32681	7.98368	8.21866	8.04575	-1.19584	-1.2685	-1.12733	Yes	No	No
11754292_a_at	7260	TSSC1	tumor suppressing subtransferable candidate 1	9.00225	0.235463	9.14784	8.82749	9.26966	8.92777	-1.25799	-1.24863	-1.26742	Yes	Yes	Yes
11754306_a_at	56922	MCCC1	methylcrotonoyl-CoA carboxylase 1 (alpha)	18.9377	0.311796	19.2523	18.7348	18.9009	18.9358	-1.18206	-1.43148	1.02449	Yes	No	No
11754338_a_at	55684	C9orf86	chromosome 9 open reading frame 86	10.265	0.23924	10.4479	10.1438	10.3842	10.1836	-1.19109	-1.2346	-1.1491	Yes	No	No
11754343_a_at	84895	FAM73B	family with sequence similarity 73, member B	6.37097	0.236475	6.55658	6.23711	6.43495	6.33545	-1.15627	-1.24787	-1.0714	Yes	No	No
11754346_a_at	79007	DBNDD1	dysbindin (dystrobrevin binding protein 1) domain containing 1	5.38049	0.510201	5.78607	5.17059	5.54416	5.18941	-1.3997	-1.53207	-1.27877	Yes	Yes	Yes
11754347_x_at	79007	DBNDD1	dysbindin (dystrobrevin binding protein 1) domain containing 1	6.13713	0.473867	6.48747	5.93749	6.28539	5.98996	-1.34044	-1.46407	-1.22725	Yes	Yes	Yes
11754449_a_at	201514	ZNF584	zinc finger protein 584	7.96292	0.266044	8.17462	7.87337	8.07854	7.82107	-1.21365	-1.23221	-1.19538	Yes	No	No
11754505_a_at	55630	SLC39A4	solute carrier family 39 (zinc transporter), member 4	8.06739	0.393659	8.39041	7.89908	8.27304	7.87139	-1.36272	-1.40574	-1.32102	Yes	Yes	Yes
11754506_x_at	10922	FASTK	Fas-activated serine/threonine kinase	9.67087	0.262607	9.83653	9.52918	9.81712	9.61235	-1.19421	-1.23744	-1.1525	Yes	No	No
11754557_s_at	5578	PRKCA	protein kinase C, alpha	8.46272	0.531016	8.52184	8.06698	8.765	8.70599	-1.19494	-1.37065	-1.04175	Yes	No	No
11754632_a_at	199745	THAP8	THAP domain containing 8	7.03786	0.287163	7.19879	6.85973	7.33486	6.93661	-1.29115	-1.26492	-1.31791	Yes	Yes	Yes
11754640_a_at	2053	EPHX2	epoxide hydrolase 2, cytoplasmic	16.6491	0.552086	17.166	16.3209	16.8639	16.4748	-1.53378	-1.79637	-1.30958	Yes	Yes	Yes
11754663_s_at	50813	COPS7A	COP9 constitutive photomorphogenic homolog subunit 7A (Arabidopsis)	13.7097	0.22527	13.8842	13.5892	13.8521	13.6205	-1.20021	-1.22685	-1.17414	Yes	No	No
11754673_s_at	NA	NA	NA	14.9769	0.300842	14.7831	15.0838	14.7822	15.1301	1.25202	1.23171	1.27266	Yes	Yes	Yes
11754778_a_at	128308	MRPL55	mitochondrial ribosomal protein L55	10.477	0.200687	10.6855	10.3935	10.5321	10.3669	-1.1717	-1.22433	-1.12133	Yes	No	No
11754873_a_at	121274	ZNF641	zinc finger protein 641	7.77238	0.382557	7.42184	7.76361	7.95232	7.97292	1.13381	1.26731	1.01438	Yes	No	No
11754890_x_at	54973	CPSF3L	cleavage and polyadenylation specific factor 3-like	6.47637	0.242732	6.66861	6.355	6.56006	6.4084	-1.17497	-1.24281	-1.11084	Yes	No	No
11755074_x_at	255189	PLA2G4F	phospholipase A2, group IVF	7.3186	0.464618	7.71073	7.17977	7.38771	7.11041	-1.32329	-1.4449	-1.21192	Yes	Yes	Yes
11755102_a_at	83642	SELO	selenoprotein O	6.8642	0.198514	7.02486	6.75658	6.91717	6.82501	-1.13306	-1.20437	-1.06597	Yes	No	No
11755132_s_at	NA	NA	NA	9.45874	0.3021	9.70826	9.34586	9.56482	9.31846	-1.23488	-1.28556	-1.18621	Yes	No	No
11755200_a_at	131566	DCBLD2	discoidin, CUB and LCCL domain containing 2	8.97567	0.264417	8.73585	9.11676	8.90298	9.05382	1.20236	1.30216	1.11022	Yes	No	No
11755220_a_at	400566	C17orf97	chromosome 17 open reading frame 97	2.99657	0.512022	3.32038	2.79489	3.22118	2.82857	-1.37463	-1.43942	-1.31276	Yes	Yes	Yes
11755222_a_at	10672	GNA13	guanine nucleotide binding protein (G protein), alpha 13	11.4131	0.299397	11.183	11.4982	11.3123	11.5668	1.21828	1.24416	1.19294	Yes	No	No
11755240_s_at	2908	NR3C1	nuclear receptor subfamily 3, group C, member 1 (glucocorticoid receptor)	14.9797	0.305041	14.7889	15.1108	14.7709	15.1099	1.2574	1.24999	1.26486	Yes	Yes	Yes
11755338_a_at	9552	SPAG7	sperm associated antigen 7	15.5089	0.24897	15.7664	15.356	15.4898	15.4851	-1.15465	-1.32897	-1.0032	Yes	No	No
11755397_a_at	9734	HDAC9	histone deacetylase 9	9.37649	0.432013	8.98018	9.52044	9.30363	9.58434	1.32913	1.45424	1.21479	Yes	Yes	Yes
11755406_x_at	55666	NPLOC4	nuclear protein localization 4 homolog (S. cerevisiae)	5.79808	0.270608	6.02021	5.67905	5.89605	5.69331	-1.20744	-1.26677	-1.15088	Yes	No	No
11755481_a_at	92797	HELB	helicase (DNA) B	1.90881	0.288171	1.64488	2.10967	1.88887	1.90406	1.18098	1.38012	1.01058	Yes	No	No
11755561_x_at	5518	PPP2R1A	protein phosphatase 2, regulatory subunit A, alpha	7.54526	0.225102	7.75757	7.49154	7.54996	7.42644	-1.14455	-1.2025	-1.08939	Yes	No	No
11755567_x_at	1760	DMPK	dystrophia myotonica-protein kinase	11.0122	0.361135	11.3581	10.9194	10.813	10.949	-1.11061	-1.35538	1.09885	Yes	No	No
11755693_a_at	143458	LDLRAD3	low density lipoprotein receptor class A domain containing 3	3.48094	0.31059	3.16991	3.60403	3.49427	3.58961	1.20141	1.35109	1.06831	Yes	No	No
11755762_a_at	23670	TMEM2	transmembrane protein 2	12.3542	0.341338	12.0996	12.5596	12.1098	12.4706	1.32909	1.37557	1.28419	Yes	Yes	Yes
11755863_a_at	3595	IL12RB2	interleukin 12 receptor, beta 2	8.07865	0.427472	7.86272	8.25251	7.74359	8.2546	1.36642	1.31021	1.42505	Yes	Yes	Yes
11755885_a_at	26043	UBXN7	UBX domain protein 7	13.2536	0.319757	13.0326	13.3763	12.9865	13.4543	1.32477	1.26902	1.38297	Yes	Yes	Yes
11755942_x_at	284325	C19orf54	chromosome 19 open reading frame 54	6.38729	0.246597	6.54493	6.25937	6.51364	6.33099	-1.17618	-1.21888	-1.13497	Yes	No	No
11755946_x_at	9862	MED24	mediator complex subunit 24	8.04013	0.268566	8.2595	7.87569	8.10623	8.01134	-1.18046	-1.30478	-1.06798	Yes	No	No
11755953_a_at	63951	DMRTA1	DMRT-like family A1	9.89401	0.258711	10.1648	9.8	9.82857	9.81592	-1.13975	-1.28769	-1.00881	Yes	No	No
11755956_x_at	54107	POLE3	polymerase (DNA directed), epsilon 3 (p17 subunit)	13.6354	0.285956	13.8995	13.4601	13.6944	13.586	-1.20906	-1.35606	-1.078	Yes	No	No
11755972_a_at	10724	MGEA5	meningioma expressed antigen 5 (hyaluronidase)	12.8007	0.205808	12.6563	12.9251	12.6989	12.8354	1.15083	1.20481	1.09927	Yes	No	No
11755987_a_at	91526	ANKRD44	ankyrin repeat domain 44	7.25785	0.351143	6.87921	7.48245	7.12842	7.38783	1.34848	1.51913	1.19699	Yes	No	No
11756025_a_at	6284	S100A13	S100 calcium binding protein A13	13.1665	0.326961	13.451	13.0518	13.2463	13.0146	-1.2444	-1.31877	-1.17423	Yes	No	No
11756046_x_at	4193	MDM2	Mdm2, p53 E3 ubiquitin protein ligase homolog (mouse)	13.8992	0.340251	13.7561	14.0204	13.587	14.0628	1.29237	1.20098	1.39072	Yes	Yes	Yes
11756183_x_at	8402	SLC25A11	solute carrier family 25 (mitochondrial carrier; oxoglutarate carrier), member 11	12.7812	0.282517	12.9911	12.6236	12.9221	12.7073	-1.22369	-1.29018	-1.16062	Yes	No	No
11756193_a_at	131616	TMEM42	transmembrane protein 42	14.0935	0.201786	14.2791	13.9856	14.1324	14.0418	-1.14236	-1.22554	-1.06482	Yes	No	No
11756250_s_at	3155	HMGCL	3-hydroxymethyl-3-methylglutaryl-CoA lyase	14.1824	0.294566	14.4823	13.976	14.3219	14.0916	-1.29085	-1.42039	-1.17313	Yes	No	No
11756299_x_at	6626	SNRPA	small nuclear ribonucleoprotein polypeptide A	5.84599	0.216895	6.04183	5.76755	5.95808	5.7064	-1.19995	-1.20938	-1.19059	Yes	No	No
11756334_x_at	306	ANXA3	annexin A3	22.345	0.494344	22.8914	22.1286	22.2618	22.1901	-1.33538	-1.69673	-1.05099	Yes	No	No
11756435_a_at	112770	C1orf85	chromosome 1 open reading frame 85	8.26573	0.511423	8.55612	8.17623	8.56417	7.94724	-1.41265	-1.30124	-1.5336	Yes	Yes	Yes
11756439_a_at	137872	ADHFE1	alcohol dehydrogenase, iron containing, 1	13.0421	0.336434	13.2952	12.796	13.2485	12.9985	-1.2965	-1.41342	-1.18926	Yes	No	No
11756489_a_at	254552	NUDT8	nudix (nucleoside diphosphate linked moiety X)-type motif 8	8.09876	0.364767	8.30239	7.86344	8.36629	8.04757	-1.3003	-1.35562	-1.24723	Yes	Yes	Yes
11756506_a_at	10752	CHL1	cell adhesion molecule with homology to L1CAM (close homolog of L1)	2.4479	0.506228	1.96617	2.67398	2.49761	2.55625	1.30426	1.63332	1.04149	Yes	No	No
11756593_a_at	7389	UROD	uroporphyrinogen decarboxylase	10.7338	0.206655	10.897	10.6258	10.8143	10.6764	-1.15233	-1.20682	-1.10029	Yes	No	No
11756634_a_at	2936	GSR	glutathione reductase	10.4459	0.22478	10.5699	10.2809	10.5889	10.4525	-1.15886	-1.22178	-1.09917	Yes	No	No
11756642_a_at	26063	DECR2	2,4-dienoyl CoA reductase 2, peroxisomal	10.9521	0.274517	11.2476	10.8272	11.027	10.8058	-1.24908	-1.33832	-1.16578	Yes	No	No
11756665_a_at	8763	CD164	CD164 molecule, sialomucin	16.7006	0.321705	16.4002	16.8395	16.561	16.8729	1.29741	1.35599	1.24137	Yes	Yes	Yes
11756669_x_at	3249	HPN	hepsin	8.52198	0.542248	9.06672	8.37483	8.61143	8.18185	-1.47502	-1.61539	-1.34685	Yes	Yes	Yes
11756686_a_at	84680	ACCS	1-aminocyclopropane-1-carboxylate synthase homolog (Arabidopsis)(non-functional)	5.37142	0.411824	5.1077	5.62527	5.19394	5.39745	1.28391	1.43155	1.15149	Yes	No	No
11756759_a_at	26160	IFT172	intraflagellar transport 172 homolog (Chlamydomonas)	9.47839	0.328228	9.26459	9.63048	9.23901	9.62124	1.296	1.28868	1.30336	Yes	Yes	Yes
11756796_a_at	26043	UBXN7	UBX domain protein 7	10.4816	0.280621	10.2813	10.6088	10.2967	10.6103	1.24878	1.25484	1.24274	Yes	Yes	Yes
11756875_x_at	170622	COMMD6	COMM domain containing 6	18.4368	0.286865	18.5719	18.2565	18.7111	18.3738	-1.25383	-1.24436	-1.26337	Yes	Yes	Yes
11756937_s_at	NA	NA	NA	8.00435	0.338185	7.75677	8.11874	7.89146	8.14524	1.23788	1.28518	1.19232	Yes	No	No
11757095_s_at	NA	NA	NA	3.95033	0.28228	4.20438	3.80834	4.09358	3.81881	-1.26173	-1.31589	-1.2098	Yes	Yes	Yes
11757141_s_at	NA	NA	NA	15.4556	0.447937	15.2058	15.6061	15.1417	15.6758	1.38246	1.31975	1.44814	Yes	Yes	Yes
11757325_a_at	10519	CIB1	calcium and integrin binding 1 (calmyrin)	14.1723	0.320091	14.367	13.9857	14.3862	14.1024	-1.25924	-1.30253	-1.21739	Yes	Yes	Yes
11757365_s_at	84311	MRPL45	mitochondrial ribosomal protein L45	15.0787	0.208065	15.2711	14.9413	15.1309	15.0487	-1.15349	-1.25683	-1.05866	Yes	No	No
11757371_x_at	51477	ISYNA1	inositol-3-phosphate synthase 1	4.60593	0.365703	4.89554	4.6071	4.7116	4.29496	-1.27681	-1.22132	-1.33481	Yes	Yes	Yes
11757415_s_at	6526	SLC5A3	solute carrier family 5 (sodium/myo-inositol cotransporter), member 3	8.69789	0.442372	8.46444	8.95452	8.43047	8.7488	1.32336	1.40452	1.24689	Yes	Yes	Yes
11757488_a_at	10248	POP7	processing of precursor 7, ribonuclease P/MRP subunit (S. cerevisiae)	10.9995	0.227795	11.1858	10.8804	11.0941	10.9274	-1.1778	-1.23579	-1.12254	Yes	No	No
11757508_x_at	55101	ATP5SL	ATP5S-like	11.6857	0.232203	11.8747	11.5005	11.829	11.6615	-1.2065	-1.29608	-1.12311	Yes	No	No
11757542_s_at	6745	SSR1	signal sequence receptor, alpha	14.1274	0.344397	13.8271	14.2765	13.931	14.3217	1.33796	1.36544	1.31104	Yes	Yes	Yes
11757547_a_at	NA	NA	NA	7.37462	0.210216	7.57297	7.27813	7.3827	7.31697	-1.13311	-1.22675	-1.04662	Yes	No	No
11757577_x_at	80194	TMEM134	transmembrane protein 134	15.8377	0.286722	16.1283	15.6869	15.9004	15.7341	-1.23441	-1.3579	-1.12215	Yes	No	No
11757586_a_at	10998	SLC27A5	solute carrier family 27 (fatty acid transporter), member 5	10.5113	0.282906	10.7194	10.3032	10.7011	10.4702	-1.25141	-1.33441	-1.17358	Yes	No	No
11757606_s_at	1892	ECHS1	enoyl CoA hydratase, short chain, 1, mitochondrial	16.6655	0.176829	16.8622	16.569	16.6769	16.6074	-1.13394	-1.22536	-1.04935	Yes	No	No
11757612_a_at	80150	ASRGL1	asparaginase like 1	19.4352	0.457936	19.7065	19.233	19.7902	19.2344	-1.42863	-1.38845	-1.46998	Yes	Yes	Yes
11757684_a_at	7165	TPD52L2	tumor protein D52-like 2	14.118	0.200004	14.3033	14.0154	14.1758	14.0489	-1.1546	-1.22089	-1.09191	Yes	No	No
11757786_s_at	10640	EXOC5	exocyst complex component 5	19.3223	0.426315	19.0627	19.4448	19.0352	19.5683	1.37328	1.30328	1.44704	Yes	Yes	Yes
11757822_x_at	280636	C11orf31	chromosome 11 open reading frame 31	14.4224	0.263437	14.6542	14.2251	14.5575	14.3809	-1.23361	-1.34649	-1.1302	Yes	No	No
11757823_s_at	23112	TNRC6B	trinucleotide repeat containing 6B	13.3404	0.246688	13.1817	13.4502	13.1788	13.4406	1.20175	1.20458	1.19893	Yes	No	No
11757825_a_at	NA	NA	NA	9.35771	0.306486	9.56445	9.17157	9.53825	9.29704	-1.24578	-1.31302	-1.18199	Yes	No	No
11757876_s_at	201229	C17orf108	chromosome 17 open reading frame 108	18.6482	0.46007	18.9889	18.3569	18.8547	18.5844	-1.36716	-1.54977	-1.20607	Yes	Yes	Yes
11757888_s_at	54919	HEATR2	HEAT repeat containing 2	10.9665	0.262253	11.1558	10.818	11.0834	10.9136	-1.19232	-1.26378	-1.12489	Yes	No	No
11757895_s_at	56995	TULP4	tubby like protein 4	14.5982	0.365628	14.3519	14.6429	14.4007	14.8722	1.30247	1.22348	1.38655	Yes	Yes	Yes
11757992_s_at	57468	SLC12A5	solute carrier family 12 (potassium/chloride transporter), member 5	0.877565	0.245004	0.698615	1.00398	0.76619	0.944795	1.18262	1.23574	1.13179	Yes	No	No
11758060_s_at	84333	PCGF5	polycomb group ring finger 5	12.2422	0.38934	12.0295	12.359	11.9507	12.4579	1.3364	1.2565	1.42137	Yes	Yes	Yes
11758114_x_at	8935	SKAP2	src kinase associated phosphoprotein 2	18.0026	0.456881	17.918	18.418	17.5009	17.8771	1.35487	1.41426	1.29797	Yes	No	No
11758175_s_at	206358	SLC36A1	solute carrier family 36 (proton/amino acid symporter), member 1	8.43965	0.401654	8.04493	8.48305	8.48847	8.6938	1.24982	1.35484	1.15295	Yes	No	No
11758270_s_at	79007	DBNDD1	dysbindin (dystrobrevin binding protein 1) domain containing 1	5.57542	0.403264	5.87061	5.4136	5.74413	5.41746	-1.31206	-1.37269	-1.25411	Yes	Yes	Yes
11758366_s_at	29777	ABT1	activator of basal transcription 1	8.42558	0.296962	8.27119	8.61445	8.19111	8.47085	1.241	1.26861	1.21398	Yes	Yes	Yes
11758404_s_at	9774	BCLAF1	BCL2-associated transcription factor 1	6.92358	0.222049	6.77424	7.04692	6.78177	6.98761	1.18039	1.20805	1.15336	Yes	No	No
11758435_s_at	55239	OGFOD1	2-oxoglutarate and iron-dependent oxygenase domain containing 1	14.9292	0.27711	15.2118	14.754	14.8698	14.9349	-1.14583	-1.37346	1.04611	Yes	No	No
11758436_s_at	7095	SEC62	SEC62 homolog (S. cerevisiae)	20.0406	0.371109	19.8392	20.1104	19.7228	20.3186	1.35054	1.20685	1.51135	Yes	Yes	Yes
11758444_s_at	55526	DHTKD1	dehydrogenase E1 and transketolase domain containing 1	19.8939	0.466131	20.3737	19.5178	19.9375	19.9113	-1.35757	-1.80983	-1.01833	Yes	No	No
11758446_s_at	8848	TSC22D1	TSC22 domain family, member 1	13.0185	0.220007	13.2931	12.9475	12.8716	12.9585	-1.09377	-1.27063	1.0621	Yes	No	No
11758450_s_at	55693	KDM4D	lysine (K)-specific demethylase 4D	6.44394	0.300696	6.58969	6.29234	6.665	6.36935	-1.22816	-1.22889	-1.22744	Yes	Yes	Yes
11758517_s_at	10782	ZNF274	zinc finger protein 274	15.0122	0.26002	15.2889	14.8977	15.1486	14.8327	-1.27773	-1.3115	-1.24484	Yes	Yes	Yes
11758538_s_at	4097	MAFG	v-maf musculoaponeurotic fibrosarcoma oncogene homolog G (avian)	8.88534	0.230581	9.10392	8.74486	8.93943	8.83566	-1.17399	-1.28259	-1.07458	Yes	No	No
11758553_s_at	1638	DCT	dopachrome tautomerase (dopachrome delta-isomerase, tyrosine-related protein 2)	8.16433	0.352768	8.48463	8.02496	8.07846	8.11084	-1.15961	-1.37522	1.0227	Yes	No	No
11758555_s_at	1880	GPR183	G protein-coupled receptor 183	14.8111	0.492907	14.4438	15.1736	14.5124	14.8675	1.45645	1.65838	1.27911	Yes	Yes	Yes
11758559_s_at	NA	NA	NA	12.1759	0.316265	11.8685	12.3077	12.1435	12.2984	1.22861	1.35584	1.11333	Yes	No	No
11758591_s_at	55086	CXorf57	chromosome X open reading frame 57	14.3195	0.460623	14.7474	14.3677	14.1097	14.0239	-1.17505	-1.30103	-1.06127	Yes	No	No
11758671_s_at	10320	IKZF1	IKAROS family zinc finger 1 (Ikaros)	1.49123	0.490782	1.05892	1.7293	1.54626	1.53999	1.25881	1.5915	-1.00435	Yes	No	No
11758775_at	58477	SRPRB	signal recognition particle receptor, B subunit	7.21209	0.317448	7.42552	7.03404	7.39844	7.13253	-1.25588	-1.31174	-1.20239	Yes	Yes	Yes
11758911_at	8445	DYRK2	dual-specificity tyrosine-(Y)-phosphorylation regulated kinase 2	16.1604	0.361514	15.8844	16.2098	15.9896	16.4381	1.30766	1.25303	1.36468	Yes	Yes	Yes
11758920_at	51373	MRPS17	mitochondrial ribosomal protein S17	12.1505	0.238368	12.3266	11.9566	12.1771	12.2175	-1.12105	-1.29237	1.02835	Yes	No	No
11758921_x_at	51373	MRPS17	mitochondrial ribosomal protein S17	12.256	0.230592	12.4341	12.0747	12.2825	12.3064	-1.12331	-1.28296	1.01674	Yes	No	No
11758925_at	55269	PSPC1	paraspeckle component 1	1.7969	0.201713	1.9896	1.72583	1.81605	1.70688	-1.13797	-1.20061	-1.07861	Yes	No	No
11758942_s_at	55233	MOB1A	MOB kinase activator 1A	18.8573	0.303549	18.6562	19.0076	18.6779	18.9555	1.24357	1.27576	1.2122	Yes	Yes	Yes
11759011_at	9128	PRPF4	PRP4 pre-mRNA processing factor 4 homolog (yeast)	6.04776	0.399059	6.36077	5.84566	6.20139	5.93206	-1.31241	-1.42911	-1.20525	Yes	Yes	Yes
11759032_at	135154	C6orf57	chromosome 6 open reading frame 57	8.54144	0.362957	8.83813	8.36466	8.69124	8.41151	-1.29828	-1.38845	-1.21397	Yes	Yes	Yes
11759058_at	10001	MED6	mediator complex subunit 6	7.07068	0.367758	6.90306	7.23903	6.78662	7.18157	1.28829	1.26223	1.31489	Yes	Yes	Yes
11759080_at	2936	GSR	glutathione reductase	10.3187	0.227391	10.4496	10.1532	10.4797	10.3095	-1.17554	-1.2281	-1.12523	Yes	No	No
11759149_at	26273	FBXO3	F-box protein 3	19.4752	0.556962	19.1408	19.7208	19.0498	19.72	1.54234	1.49491	1.59127	Yes	Yes	Yes
11759252_at	8329	HIST1H2AI	histone cluster 1, H2ai	0.890858	0.19301	0.704839	0.986834	0.949049	0.898888	1.08366	1.21587	-1.03538	Yes	No	No
11759305_at	7750	ZMYM2	zinc finger, MYM-type 2	9.57888	0.425395	9.29732	9.73731	9.33253	9.77589	1.35818	1.35659	1.35977	Yes	Yes	Yes
11759339_at	4915	NTRK2	neurotrophic tyrosine kinase, receptor, type 2	3.74376	0.247734	3.50476	3.84623	3.78435	3.79961	1.1316	1.26704	1.01063	Yes	No	No
11759404_at	10098	TSPAN5	tetraspanin 5	5.76018	0.918939	4.90054	5.976	5.91727	6.13764	1.5669	2.10739	1.16504	Yes	No	No
11759429_a_at	8609	KLF7	Kruppel-like factor 7 (ubiquitous)	11.8606	0.313915	11.6451	12.0332	11.7023	11.9315	1.23861	1.30874	1.17224	Yes	No	No
11759433_at	11128	POLR3A	polymerase (RNA) III (DNA directed) polypeptide A, 155kDa	7.0996	0.240947	7.35724	6.93197	7.17507	7.0365	-1.21581	-1.34282	-1.10081	Yes	No	No
11759449_x_at	NA	NA	NA	2.54688	0.242384	2.40614	2.68464	2.40888	2.58399	1.17024	1.21293	1.12905	Yes	No	No
11759450_x_at	NA	NA	NA	7.22429	0.40165	6.94694	7.37489	7.02439	7.39925	1.32079	1.34532	1.29671	Yes	Yes	Yes
11759499_at	81553	FAM49A	family with sequence similarity 49, member A	8.70084	0.456947	8.29523	8.67991	8.69664	9.07324	1.30192	1.30557	1.29828	Yes	No	No
11759522_a_at	84266	ALKBH7	alkB, alkylation repair homolog 7 (E. coli)	6.17138	0.267225	6.36845	6.05218	6.28386	6.07941	-1.19778	-1.24511	-1.15225	Yes	No	No
11759542_s_at	11252	PACSIN2	protein kinase C and casein kinase substrate in neurons 2	9.04094	0.31315	9.32943	8.97487	8.98415	8.90907	-1.16056	-1.27859	-1.05342	Yes	No	No
11759554_at	10914	PAPOLA	poly(A) polymerase alpha	17.7595	0.447666	17.4974	17.9492	17.4537	17.9381	1.38332	1.36776	1.39906	Yes	Yes	Yes
11759584_a_at	1327	COX4I1	cytochrome c oxidase subunit IV isoform 1	20.1888	0.365815	20.5319	19.8823	20.2406	20.2339	-1.2554	-1.56871	-1.00466	Yes	No	No
11759585_at	22931	RAB18	RAB18, member RAS oncogene family	14.1133	0.490198	13.7387	14.2783	13.9382	14.3388	1.38517	1.45356	1.32	Yes	Yes	Yes
11759602_a_at	57035	C1orf63	chromosome 1 open reading frame 63	19.1552	0.460141	18.8882	19.2722	18.8524	19.4234	1.39233	1.30491	1.48561	Yes	Yes	Yes
11759615_x_at	55119	PRPF38B	PRP38 pre-mRNA processing factor 38 (yeast) domain containing B	15.8869	0.391597	15.6367	16.0479	15.6441	16.0521	1.32832	1.32983	1.32681	Yes	Yes	Yes
11759619_at	7109	TRAPPC10	trafficking protein particle complex 10	6.39427	0.302783	6.17054	6.56792	6.2623	6.45524	1.22702	1.31711	1.14309	Yes	No	No
11759631_at	7204	TRIO	triple functional domain (PTPRF interacting)	6.68771	0.260538	6.44384	6.88303	6.61318	6.70535	1.2022	1.35584	1.06598	Yes	No	No
11759673_s_at	80174	DBF4B	DBF4 homolog B (S. cerevisiae)	6.56402	0.315799	6.9285	6.37017	6.7017	6.40424	-1.34526	-1.47256	-1.22897	Yes	Yes	Yes
11759711_a_at	58517	RBM25	RNA binding motif protein 25	17.6288	0.335122	17.4958	17.805	17.3123	17.7202	1.28211	1.23902	1.32671	Yes	Yes	Yes
11759723_at	10426	TUBGCP3	tubulin, gamma complex associated protein 3	7.8859	0.301766	7.69197	8.066	7.72196	7.93299	1.22479	1.29597	1.15752	Yes	No	No
11759776_at	79712	GTDC1	glycosyltransferase-like domain containing 1	1.76554	0.165784	1.58892	1.85358	1.69213	1.85409	1.15934	1.20136	1.1188	Yes	No	No
11759855_s_at	23042	PDXDC1	pyridoxal-dependent decarboxylase domain containing 1	5.96548	0.668199	5.59736	6.45052	5.54744	5.94716	1.54376	1.80646	1.31926	Yes	Yes	Yes
11759858_at	4253	CTAGE5	CTAGE family, member 5	5.84596	0.247559	5.67923	5.95077	5.70279	5.94783	1.19606	1.2071	1.18512	Yes	No	No
11759872_at	23042	PDXDC1	pyridoxal-dependent decarboxylase domain containing 1	8.0732	0.896066	7.65207	8.67757	7.51451	8.04114	1.71245	2.03565	1.44056	Yes	Yes	Yes
11759895_at	5101	PCDH9	protocadherin 9	9.76963	0.583114	9.61973	10.0948	9.17211	9.86535	1.49916	1.38999	1.61691	Yes	Yes	Yes
11760012_at	1794	DOCK2	dedicator of cytokinesis 2	2.1331	0.235347	1.90548	2.25774	2.16407	2.15841	1.12763	1.27656	-1.00393	Yes	No	No
11760056_at	1462	VCAN	versican	4.0222	0.283394	3.75316	4.12367	4.11773	4.07182	1.11907	1.29282	-1.03234	Yes	No	No
11760057_at	57553	MICAL3	microtubule associated monoxygenase, calponin and LIM domain containing 3	1.31859	0.357207	1.04507	1.54069	1.21627	1.34596	1.242	1.40993	1.09406	Yes	No	No
11760065_at	NA	NA	NA	10.0422	0.363534	9.74966	10.3462	9.80231	10.07	1.34925	1.51212	1.20391	Yes	Yes	Yes
11760120_s_at	NA	NA	NA	14.8584	0.335025	14.6679	15.0347	14.5848	14.9729	1.29902	1.2895	1.30862	Yes	Yes	Yes
11760125_a_at	1316	KLF6	Kruppel-like factor 6	0.397439	0.278202	0.255531	0.620855	0.355598	0.275065	1.10374	1.28817	-1.05741	Yes	No	No
11760212_at	9043	SPAG9	sperm associated antigen 9	10.6252	0.35527	10.4376	10.7904	10.4009	10.7208	1.26256	1.27701	1.24828	Yes	Yes	Yes
11760246_at	8473	OGT	O-linked N-acetylglucosamine (GlcNAc) transferase (UDP-N-acetylglucosamine:polypeptide-N-acetylglucosaminyl transferase)	10.6112	0.256998	10.4537	10.7476	10.4525	10.6766	1.19662	1.22596	1.16799	Yes	No	No
11760300_at	25957	PNISR	PNN-interacting serine/arginine-rich protein	16.6897	0.458869	16.3668	16.9158	16.4125	16.8592	1.4121	1.46305	1.36292	Yes	Yes	Yes
11760312_at	10135	NAMPT	nicotinamide phosphoribosyltransferase	5.16642	0.34551	4.86077	5.43398	4.96308	5.22714	1.33666	1.48782	1.20086	Yes	Yes	Yes
11760359_at	5286	PIK3C2A	phosphoinositide-3-kinase, class 2, alpha polypeptide	10.1646	0.393974	9.87482	10.3354	9.95827	10.3299	1.33432	1.37609	1.29382	Yes	Yes	Yes
11760380_x_at	23157	SEPT6	septin 6	4.49055	0.213473	4.29057	4.55678	4.62079	4.50291	1.05275	1.20265	-1.08514	Yes	No	No
11760392_s_at	10147	SUGP2	SURP and G patch domain containing 2	11.1599	0.324594	10.9803	11.2553	10.9462	11.3263	1.25484	1.20997	1.30137	Yes	Yes	Yes
11760499_at	26036	ZNF451	zinc finger protein 451	15.0817	0.394389	14.9119	15.2562	14.7335	15.2255	1.3362	1.26947	1.40643	Yes	Yes	Yes
11760500_x_at	26036	ZNF451	zinc finger protein 451	17.1877	0.405028	16.9622	17.3618	16.8717	17.3602	1.36039	1.3191	1.40297	Yes	Yes	Yes
11760508_at	7444	VRK2	vaccinia related kinase 2	6.97832	0.24438	6.82193	7.11478	6.72407	7.10007	1.26088	1.22506	1.29774	Yes	Yes	Yes
11760717_at	26750	RPS6KC1	ribosomal protein S6 kinase, 52kDa, polypeptide 1	10.5181	0.372234	10.291	10.7014	10.2607	10.6457	1.3174	1.32903	1.30588	Yes	Yes	Yes
11760719_at	23034	SAMD4A	sterile alpha motif domain containing 4A	12.4761	0.370242	12.3688	12.65	12.1065	12.5803	1.29912	1.2152	1.38883	Yes	Yes	Yes
11760753_a_at	5156	PDGFRA	platelet-derived growth factor receptor, alpha polypeptide	7.26992	0.339541	7.03898	7.48831	7.05021	7.33599	1.29017	1.36541	1.21907	Yes	Yes	Yes
11760853_a_at	84186	ZCCHC7	zinc finger, CCHC domain containing 7	4.68443	0.315273	4.40939	4.8671	4.5474	4.78121	1.27082	1.37335	1.17594	Yes	No	No
11760854_x_at	84186	ZCCHC7	zinc finger, CCHC domain containing 7	8.47854	0.317996	8.2386	8.64053	8.35745	8.56073	1.23337	1.32128	1.15131	Yes	No	No
11760914_x_at	9015	TAF1A	TATA box binding protein (TBP)-associated factor, RNA polymerase I, A, 48kDa	2.44355	0.156877	2.27964	2.54475	2.39456	2.49084	1.13343	1.20173	1.06901	Yes	No	No
11761106_at	83605	CCM2	cerebral cavernous malformation 2	0.992786	0.226346	0.773826	1.0914	1.07114	1.01355	1.09429	1.24624	-1.04072	Yes	No	No
11761135_at	55304	SPTLC3	serine palmitoyltransferase, long chain base subunit 3	6.97705	0.270915	6.70183	7.14568	6.78007	7.12683	1.31522	1.36022	1.2717	Yes	Yes	Yes
11761251_at	5373	PMM2	phosphomannomutase 2	5.20385	0.237607	5.01342	5.35938	5.05458	5.26863	1.2142	1.27099	1.15994	Yes	No	No
11761360_x_at	6944	VPS72	vacuolar protein sorting 72 homolog (S. cerevisiae)	6.37149	0.234014	6.23581	6.50383	6.15425	6.45833	1.2193	1.20415	1.23463	Yes	Yes	Yes
11761451_a_at	80144	FRAS1	Fraser syndrome 1	2.31352	0.274511	2.07839	2.39023	2.27998	2.44144	1.17825	1.24129	1.11842	Yes	No	No
11761464_at	80267	EDEM3	ER degradation enhancer, mannosidase alpha-like 3	7.74729	0.34579	7.55839	7.94257	7.54288	7.79617	1.24723	1.30512	1.19192	Yes	No	No
11761510_at	22944	KIN	KIN, antigenic determinant of recA protein homolog (mouse)	4.76073	0.27445	4.49965	4.90437	4.67043	4.86446	1.23061	1.32383	1.14396	Yes	No	No
11761528_a_at	151011	SEPT10	septin 10	14.0057	0.292488	13.8063	14.181	13.7242	14.1337	1.31236	1.29662	1.3283	Yes	Yes	Yes
11761560_x_at	54482	CCDC76	coiled-coil domain containing 76	17.5346	0.413683	17.3067	17.6164	17.2511	17.8003	1.34672	1.23943	1.4633	Yes	Yes	Yes
11761596_x_at	9709	HERPUD1	homocysteine-inducible, endoplasmic reticulum stress-inducible, ubiquitin-like domain member 1	9.28365	0.372895	9.04716	9.46587	9.09362	9.38002	1.27682	1.33673	1.21959	Yes	Yes	Yes
11761675_at	7404	UTY	ubiquitously transcribed tetratricopeptide repeat gene, Y-linked	3.67278	0.450853	3.39936	3.78791	3.43178	3.91163	1.35116	1.30907	1.39459	Yes	Yes	Yes
11761715_at	113201	CASC4	cancer susceptibility candidate 4	8.54161	0.271421	8.29703	8.73434	8.37722	8.61686	1.26442	1.35408	1.18069	Yes	No	No
11761745_at	10261	IGSF6	immunoglobulin superfamily, member 6	5.80227	0.27571	5.63776	5.97849	5.65199	5.8208	1.19315	1.2664	1.12413	Yes	No	No
11761753_x_at	25949	SYF2	SYF2 homolog, RNA splicing factor (S. cerevisiae)	2.71603	0.215974	2.58422	2.84917	2.54825	2.76896	1.18331	1.20159	1.16531	Yes	No	No
11761781_a_at	9295	SRSF11	serine/arginine-rich splicing factor 11	18.3642	0.404428	18.112	18.5196	18.0864	18.5588	1.35662	1.32644	1.38748	Yes	Yes	Yes
11761823_at	751816	DSERG1	Down syndrome encephalopathy related protein 1	1.50675	0.313297	1.21242	1.65701	1.39012	1.6466	1.27503	1.36093	1.19456	Yes	No	No
11761874_at	7871	SLMAP	sarcolemma associated protein	15.4966	0.572188	15.1563	15.6567	15.1299	15.8138	1.50752	1.41466	1.60648	Yes	Yes	Yes
11761929_at	84750	FUT10	fucosyltransferase 10 (alpha (1,3) fucosyltransferase)	6.08758	0.376304	5.752	6.30276	5.97812	6.18028	1.29815	1.46486	1.15042	Yes	No	No
11761956_at	79963	ABCA11P	ATP-binding cassette, sub-family A (ABC1), member 11, pseudogene	10.6135	0.378589	10.361	10.8	10.3279	10.7759	1.35987	1.35566	1.3641	Yes	Yes	Yes
11761958_s_at	10730	YME1L1	YME1-like 1 (S. cerevisiae)	7.11841	0.468203	6.73267	7.33007	6.89407	7.32691	1.42911	1.51299	1.34989	Yes	Yes	Yes
11762038_at	284391	ZNF844	zinc finger protein 844	4.53392	0.310559	4.71255	4.41032	4.79455	4.37404	-1.28465	-1.23305	-1.33841	Yes	Yes	Yes
11762039_at	6868	ADAM17	ADAM metallopeptidase domain 17	6.20622	0.269319	5.95778	6.36697	6.22836	6.21123	1.14554	1.32794	-1.01194	Yes	No	No
11762056_at	100133299	LOC100133299	GALI1870	9.05219	0.470004	8.67477	9.33742	8.82095	9.16947	1.4197	1.58299	1.27325	Yes	Yes	Yes
11762069_a_at	23157	SEPT6	septin 6	6.04908	0.30895	5.76254	6.15785	6.16901	6.09014	1.11591	1.31522	-1.05619	Yes	No	No
11762131_a_at	10299	2016-03-06	membrane-associated ring finger (C3HC4) 6, E3 ubiquitin protein ligase	11.3689	0.38627	11.1553	11.515	11.1292	11.5191	1.29667	1.28316	1.31033	Yes	Yes	Yes
11762151_a_at	4773	NFATC2	nuclear factor of activated T-cells, cytoplasmic, calcineurin-dependent 2	1.6873	0.234691	1.485	1.75692	1.65695	1.79391	1.15224	1.20741	1.09959	Yes	No	No
11762320_a_at	51490	C9orf114	chromosome 9 open reading frame 114	3.93457	0.197105	4.07989	3.79451	4.06358	3.90171	-1.16766	-1.21873	-1.11873	Yes	No	No
11762347_at	9616	RNF7	ring finger protein 7	6.82686	0.317706	7.077	6.63579	6.99891	6.7403	-1.27448	-1.35774	-1.19632	Yes	No	No
11762358_at	1106	CHD2	chromodomain helicase DNA binding protein 2	8.77713	0.445692	8.43941	8.93558	8.59253	8.98481	1.36058	1.41047	1.31246	Yes	Yes	Yes
11762552_at	NA	NA	NA	11.9024	0.269936	11.7511	12.042	11.7291	11.9672	1.20126	1.22346	1.17947	Yes	No	No
11762598_x_at	79800	ALS2CR8	amyotrophic lateral sclerosis 2 (juvenile) chromosome region, candidate 8	3.39509	0.242951	3.16165	3.50389	3.33588	3.49849	1.19121	1.26773	1.11931	Yes	No	No
11762609_at	NA	NA	NA	14.0476	0.512571	13.7881	14.278	13.5961	14.2625	1.49294	1.40431	1.58716	Yes	Yes	Yes
11762761_a_at	NA	NA	NA	11.6902	0.393575	11.8717	11.4798	11.9839	11.6123	-1.30291	-1.31217	-1.29372	Yes	Yes	Yes
11762810_x_at	841	CASP8	caspase 8, apoptosis-related cysteine peptidase	6.41328	0.318471	6.1213	6.55119	6.43362	6.48376	1.181	1.34713	1.03536	Yes	No	No
11762885_at	NA	NA	NA	12.0382	0.474731	11.7055	12.227	11.8207	12.2248	1.3782	1.4354	1.32327	Yes	Yes	Yes
11763307_s_at	4773	NFATC2	nuclear factor of activated T-cells, cytoplasmic, calcineurin-dependent 2	7.42949	0.241036	7.22621	7.49754	7.35067	7.56789	1.1845	1.20692	1.16249	Yes	No	No
11763328_a_at	NA	NA	NA	7.33827	0.200334	7.53839	7.25639	7.31335	7.28137	-1.11496	-1.21588	-1.02241	Yes	No	No
11763335_a_at	4191	MDH2	malate dehydrogenase 2, NAD (mitochondrial)	11.3079	0.394033	11.6475	11.0461	11.4411	11.2533	-1.31453	-1.51709	-1.13901	Yes	No	No
11763403_a_at	10658	CELF1	CUGBP, Elav-like family member 1	9.24824	0.239732	9.05965	9.3934	9.14985	9.29341	1.17989	1.26028	1.10462	Yes	No	No
11763419_x_at	55317	AP5S1	adaptor-related protein complex 5, sigma 1 subunit	8.75979	0.339614	8.98262	8.55947	8.94441	8.7	-1.26031	-1.34085	-1.18461	Yes	No	No
11763503_a_at	4763	NF1	neurofibromin 1	8.7175	0.250857	8.50043	8.85771	8.67035	8.76205	1.16837	1.28101	1.06563	Yes	No	No
11763508_s_at	55778	ZNF839	zinc finger protein 839	10.753	0.212188	10.9144	10.6378	10.9071	10.6618	-1.19824	-1.21129	-1.18533	Yes	No	No
11763560_a_at	4763	NF1	neurofibromin 1	8.52487	0.230775	8.34416	8.64539	8.40034	8.60856	1.19311	1.23219	1.15526	Yes	No	No
11763617_a_at	1303	COL12A1	collagen, type XII, alpha 1	5.17871	0.539231	4.73051	5.47621	5.11088	5.24336	1.35575	1.6768	1.09618	Yes	No	No
11763627_a_at	6182	MRPL12	mitochondrial ribosomal protein L12	8.28525	0.289628	8.45104	8.11906	8.51803	8.20409	-1.2509	-1.25874	-1.2431	Yes	Yes	Yes
11763683_a_at	51329	ARL6IP4	ADP-ribosylation-like factor 6 interacting protein 4	11.5945	0.26438	11.7535	11.4822	11.7644	11.492	-1.20735	-1.20685	-1.20784	Yes	Yes	Yes
11763730_x_at	51329	ARL6IP4	ADP-ribosylation-like factor 6 interacting protein 4	14.3624	0.252521	14.5331	14.2458	14.5006	14.2741	-1.19491	-1.22037	-1.16999	Yes	No	No
11763812_at	7404	UTY	ubiquitously transcribed tetratricopeptide repeat gene, Y-linked	6.11158	0.338573	5.92537	6.25026	5.84485	6.26347	1.29392	1.25257	1.33664	Yes	Yes	Yes
11763858_a_at	7404	UTY	ubiquitously transcribed tetratricopeptide repeat gene, Y-linked	1.97597	0.312559	1.78	2.11221	1.71599	2.13505	1.29741	1.25894	1.33706	Yes	Yes	Yes
11763859_x_at	7404	UTY	ubiquitously transcribed tetratricopeptide repeat gene, Y-linked	2.7589	0.332103	2.57668	2.90177	2.47506	2.91266	1.30255	1.25274	1.35434	Yes	Yes	Yes
11763875_at	100506797	LOC100506797	uncharacterized LOC100506797	1.33217	0.37086	1.51452	1.21719	1.67759	1.10789	-1.35052	-1.22887	-1.48421	Yes	Yes	Yes
11763892_at	692086	SNORD17	small nucleolar RNA, C/D box 17	0.997593	0.282041	0.762799	1.15132	0.887751	1.07861	1.22237	1.30905	1.14144	Yes	No	No
11763903_at	677830	SNORA50	small nucleolar RNA, H/ACA box 50	3.94863	0.386281	3.7373	4.14708	3.69114	4.04461	1.30281	1.32848	1.27763	Yes	Yes	Yes
11763911_at	692157	SNORA16B	small nucleolar RNA, H/ACA box 16B	17.8859	0.479552	17.6317	18.1841	17.5197	17.9639	1.41255	1.46654	1.36054	Yes	Yes	Yes
11763926_x_at	100124538	SNORA70C	small nucleolar RNA, H/ACA box 70C (retrotransposed)	7.06531	0.26451	6.90376	7.19362	6.88335	7.15784	1.21603	1.22252	1.20957	Yes	Yes	Yes
11763975_a_at	64963	MRPS11	mitochondrial ribosomal protein S11	13.7352	0.295149	13.9503	13.572	13.8877	13.6565	-1.2352	-1.29982	-1.1738	Yes	No	No
11763990_a_at	84266	ALKBH7	alkB, alkylation repair homolog 7 (E. coli)	6.19162	0.268613	6.38528	6.05835	6.30476	6.11907	-1.19442	-1.25435	-1.13736	Yes	No	No
11764001_x_at	64963	MRPS11	mitochondrial ribosomal protein S11	13.3673	0.276573	13.5801	13.2288	13.506	13.2693	-1.22599	-1.27565	-1.17826	Yes	No	No
11764016_a_at	51693	TRAPPC2L	trafficking protein particle complex 2-like	11.0185	0.304139	11.2732	10.8185	11.1816	10.9442	-1.27105	-1.37049	-1.17883	Yes	No	No
11764145_at	NA	NA	NA	18.299	0.40427	18.0363	18.4065	17.9976	18.5741	1.38832	1.29251	1.49124	Yes	Yes	Yes
11715113_x_at	55199	FAM86C1	family with sequence similarity 86, member C1	3.28254	0.184799	3.33384	3.2131	3.50186	3.19069	-1.16147	-1.08729	-1.24071	No	Yes	No
11715475_a_at	10521	DDX17	DEAD (Asp-Glu-Ala-Asp) box helicase 17	14.2086	0.220517	14.1211	14.2922	14.0009	14.3071	1.17989	1.12591	1.23647	No	Yes	No
11715619_x_at	51150	SDF4	stromal cell derived factor 4	6.96865	0.218986	7.05021	6.88983	7.17543	6.86982	-1.17528	-1.11759	-1.23594	No	Yes	No
11715747_a_at	4681	NBL1	neuroblastoma, suppression of tumorigenicity 1	4.44795	0.280545	4.6146	4.40331	4.61825	4.25767	-1.2192	-1.15773	-1.28394	No	Yes	No
11715826_x_at	10362	HMG20B	high mobility group 20B	6.55312	0.225336	6.66943	6.49375	6.70262	6.43581	-1.16574	-1.1295	-1.20315	No	Yes	No
11715847_x_at	5327	PLAT	plasminogen activator, tissue	8.8637	0.431995	9.18333	8.91116	8.94298	8.4875	-1.28683	-1.20762	-1.37124	No	Yes	No
11715905_x_at	1654	DDX3X	DEAD (Asp-Glu-Ala-Asp) box polypeptide 3, X-linked	15.1482	0.199593	15.0091	15.1806	15.0122	15.3092	1.17629	1.12623	1.22857	No	Yes	No
11716522_x_at	11067	C10orf10	chromosome 10 open reading frame 10	2.99589	0.43877	3.12646	3.17201	3.09478	2.61422	-1.16272	1.03207	-1.39529	No	Yes	No
11716622_x_at	10263	CDK2AP2	cyclin-dependent kinase 2 associated protein 2	3.82233	0.235668	3.91862	3.77955	4.04572	3.65781	-1.20038	-1.10119	-1.3085	No	Yes	No
11716640_a_at	5699	PSMB10	proteasome (prosome, macropain) subunit, beta type, 10	12.0656	0.223651	12.1649	11.9631	12.2552	11.9906	-1.17546	-1.15013	-1.20135	No	Yes	No
11716705_at	54765	TRIM44	tripartite motif containing 44	15.5518	0.218938	15.4162	15.607	15.4068	15.6877	1.17761	1.14143	1.21494	No	Yes	No
11716748_at	4299	AFF1	AF4/FMR2 family, member 1	11.3855	0.216622	11.2346	11.4615	11.2419	11.5087	1.18661	1.17035	1.20309	No	Yes	No
11716781_s_at	79718	TBL1XR1	transducin (beta)-like 1 X-linked receptor 1	17.7368	0.314054	17.5514	17.8111	17.5121	17.9399	1.26907	1.19727	1.34517	No	Yes	No
11717240_at	5928	RBBP4	retinoblastoma binding protein 4	14.9221	0.293048	14.813	15.0094	14.6464	15.0756	1.24209	1.1458	1.34647	No	Yes	No
11717488_s_at	NA	NA	NA	0.100531	0.198675	0.243024	0.0565929	0.227807	-0.0442289	-1.17221	-1.13795	-1.20751	No	Yes	No
11718574_at	26135	SERBP1	SERPINE1 mRNA binding protein 1	16.2647	0.359172	16.1039	16.3547	15.9501	16.4821	1.31169	1.18987	1.44598	No	Yes	No
11718671_a_at	79096	C11orf49	chromosome 11 open reading frame 49	0.207951	0.176416	0.270172	0.164584	0.379232	0.104335	-1.14096	-1.07593	-1.20991	No	Yes	No
11718702_a_at	27236	ARFIP1	ADP-ribosylation factor interacting protein 1	15.5498	0.265352	15.3364	15.5889	15.4521	15.743	1.20726	1.19132	1.22341	No	Yes	No
11719454_a_at	NA	NA	NA	4.47553	0.228262	4.65175	4.3903	4.64196	4.32816	-1.22062	-1.19868	-1.24297	No	Yes	No
11719513_a_at	8751	ADAM15	ADAM metallopeptidase domain 15	0.316176	0.251984	0.443352	0.266614	0.492076	0.162011	-1.19201	-1.13032	-1.25707	No	Yes	No
11719734_x_at	126321	MFSD12	major facilitator superfamily domain containing 12	-1.57641	0.172892	-1.48998	-1.62337	-1.41684	-1.68925	-1.15101	-1.09687	-1.20782	No	Yes	No
11719738_at	167227	DCP2	DCP2 decapping enzyme homolog (S. cerevisiae)	15.7529	0.32666	15.6223	15.8202	15.4641	15.9562	1.27015	1.14702	1.4065	No	Yes	No
11719939_a_at	55832	CAND1	cullin-associated and neddylation-dissociated 1	15.7966	0.267894	15.6724	15.8995	15.5372	15.9344	1.2416	1.17049	1.31704	No	Yes	No
11720282_at	112939	NACC1	nucleus accumbens associated 1, BEN and BTB (POZ) domain containing	2.88971	0.252353	3.00105	2.81258	3.07588	2.7759	-1.18446	-1.13955	-1.23113	No	Yes	No
11720758_s_at	10625	IVNS1ABP	influenza virus NS1A binding protein	17.3177	0.284032	17.143	17.2827	17.1558	17.6054	1.22662	1.10173	1.36567	No	Yes	No
11720822_a_at	435	ASL	argininosuccinate lyase	6.22412	0.237951	6.33775	6.17895	6.40424	6.07367	-1.18483	-1.11636	-1.25751	No	Yes	No
11721088_a_at	56252	YLPM1	YLP motif containing 1	11.3133	0.197236	11.1813	11.3682	11.1411	11.4629	1.19283	1.13838	1.24988	No	Yes	No
11721312_a_at	475	ATOX1	ATX1 antioxidant protein 1 homolog (yeast)	8.36807	0.225311	8.48111	8.28349	8.57267	8.25072	-1.1973	-1.1468	-1.25001	No	Yes	No
11721321_x_at	57128	LYRM4	LYR motif containing 4	7.22878	0.195013	7.3275	7.18509	7.38332	7.10456	-1.15716	-1.10375	-1.21316	No	Yes	No
11721878_x_at	4494	MT1F	metallothionein 1F	1.2641	0.196088	1.33756	1.22627	1.44088	1.141	-1.15316	-1.08019	-1.23105	No	Yes	No
11721901_a_at	57407	NMRAL1	NmrA-like family domain containing 1	4.72325	0.24873	4.86752	4.67519	4.87996	4.56427	-1.19252	-1.14261	-1.24461	No	Yes	No
11721916_at	4194	MDM4	Mdm4 p53 binding protein homolog (mouse)	11.9209	0.231989	11.7908	12.017	11.7117	12.0417	1.21256	1.16973	1.25696	No	Yes	No
11722491_a_at	26470	SEZ6L2	seizure related 6 homolog (mouse)-like 2	-1.71465	0.184367	-1.60063	-1.79645	-1.5355	-1.82091	-1.1815	-1.14538	-1.21875	No	Yes	No
11722492_x_at	26470	SEZ6L2	seizure related 6 homolog (mouse)-like 2	1.35614	0.210848	1.45888	1.2769	1.56842	1.23654	-1.19493	-1.13444	-1.25865	No	Yes	No
11722583_a_at	3485	IGFBP2	insulin-like growth factor binding protein 2, 36kDa	8.05407	0.370308	8.25637	8.00374	8.31189	7.78782	-1.3089	-1.19138	-1.438	No	Yes	No
11722710_at	84733	CBX2	chromobox homolog 2	2.67195	0.29366	2.8253	2.59404	2.8681	2.5174	-1.22347	-1.17386	-1.27518	No	Yes	No
11722717_a_at	2551	GABPA	GA binding protein transcription factor, alpha subunit 60kDa	16.0547	0.247296	15.9447	16.1284	15.8384	16.1896	1.20367	1.13579	1.27561	No	Yes	No
11722914_s_at	657	BMPR1A	bone morphogenetic protein receptor, type IA	11.1567	0.315841	10.9874	11.1828	10.9541	11.3911	1.24503	1.14503	1.35377	No	Yes	No
11723483_at	54433	GAR1	GAR1 ribonucleoprotein homolog (yeast)	2.33713	0.213605	2.42761	2.22628	2.54354	2.26941	-1.17913	-1.14975	-1.20927	No	Yes	No
11723557_a_at	54876	DCAF16	DDB1 and CUL4 associated factor 16	11.2123	0.251483	11.0723	11.3197	11.0361	11.3084	1.19736	1.18704	1.20777	No	Yes	No
11723603_a_at	122616	C14orf79	chromosome 14 open reading frame 79	4.00603	0.161535	4.08049	3.95566	4.1718	3.90372	-1.14588	-1.09038	-1.20421	No	Yes	No
11724153_at	60677	CELF6	CUGBP, Elav-like family member 6	8.20021	0.285266	8.04941	8.29735	7.9959	8.33443	1.22538	1.18751	1.26446	No	Yes	No
11724173_at	113675	SDSL	serine dehydratase-like	5.67864	0.217637	5.83083	5.57487	5.91065	5.53459	-1.24488	-1.19413	-1.29779	No	Yes	No
11724844_s_at	NA	NA	NA	9.36202	0.265984	9.53013	9.2747	9.53919	9.21763	-1.22137	-1.19369	-1.24968	No	Yes	No
11724967_at	57478	USP31	ubiquitin specific peptidase 31	11.7935	0.310955	11.6132	11.8482	11.588	12.0045	1.25333	1.17694	1.33467	No	Yes	No
11725025_s_at	51477	ISYNA1	inositol-3-phosphate synthase 1	4.46877	0.337326	4.72519	4.49034	4.54528	4.17903	-1.23161	-1.17678	-1.289	No	Yes	No
11726357_a_at	55904	MLL5	myeloid/lymphoid or mixed-lineage leukemia 5 (trithorax homolog, Drosophila)	16.0391	0.259827	15.9205	16.1698	15.7488	16.1575	1.25611	1.18862	1.32743	No	Yes	No
11726359_a_at	55904	MLL5	myeloid/lymphoid or mixed-lineage leukemia 5 (trithorax homolog, Drosophila)	17.1264	0.30172	17.0104	17.2523	16.8395	17.246	1.25196	1.18253	1.32546	No	Yes	No
11726829_at	441250	TYW1B	tRNA-yW synthesizing protein 1 homolog B (S. cerevisiae)	6.45671	0.437867	6.32679	6.26774	7.01874	6.45668	-1.24018	-1.04178	-1.47637	No	Yes	No
11727008_at	6272	SORT1	sortilin 1	8.80129	0.243365	8.6486	8.84993	8.66058	8.95713	1.18834	1.14976	1.2282	No	Yes	No
11727281_a_at	79148	MMP28	matrix metallopeptidase 28	2.32986	0.279247	2.52742	2.27441	2.43332	2.1664	-1.19745	-1.19169	-1.20323	No	Yes	No
11727584_a_at	169981	SPIN3	spindlin family, member 3	7.81391	0.233937	7.67006	7.91322	7.62298	7.93157	1.21073	1.18358	1.2385	No	Yes	No
11727594_a_at	158358	KIAA2026	KIAA2026	18.9815	0.376619	18.824	19.0747	18.6086	19.2271	1.35155	1.18978	1.53531	No	Yes	No
11729471_x_at	220382	FAM181B	family with sequence similarity 181, member B	-1.07621	0.176872	-0.992768	-1.13514	-0.905517	-1.17885	-1.15497	-1.10372	-1.2086	No	Yes	No
11730287_a_at	394	ARHGAP5	Rho GTPase activating protein 5	13.2907	0.310714	13.1213	13.3163	13.0695	13.5366	1.25793	1.1448	1.38225	No	Yes	No
11730771_at	8774	NAPG	N-ethylmaleimide-sensitive factor attachment protein, gamma	10.8962	0.21145	10.748	10.9116	10.7976	11.0628	1.16026	1.1201	1.20186	No	Yes	No
11732668_a_at	NA	NA	NA	3.43858	0.191658	3.47632	3.37211	3.66693	3.34924	-1.15745	-1.0749	-1.24634	No	Yes	No
11732871_a_at	158062	LCN6	lipocalin 6	3.54533	0.248743	3.71952	3.51315	3.6429	3.37733	-1.1777	-1.15378	-1.20211	No	Yes	No
11733125_a_at	5824	PEX19	peroxisomal biogenesis factor 19	9.45124	0.228922	9.57298	9.37582	9.63033	9.33081	-1.18784	-1.14644	-1.23073	No	Yes	No
11733754_a_at	57664	PLEKHA4	pleckstrin homology domain containing, family A (phosphoinositide binding specific) member 4	5.77632	0.2249	5.8848	5.74773	5.98657	5.59227	-1.20221	-1.09967	-1.3143	No	Yes	No
11733929_a_at	25852	ARMC8	armadillo repeat containing 8	13.6602	0.291571	13.532	13.7771	13.3755	13.7996	1.26105	1.18518	1.34177	No	Yes	No
11733967_at	7432	VIP	vasoactive intestinal peptide	2.13171	0.250315	1.9795	2.20466	1.97106	2.26993	1.19915	1.1689	1.23018	No	Yes	No
11734399_a_at	54832	VPS13C	vacuolar protein sorting 13 homolog C (S. cerevisiae)	16.4687	0.268695	16.2951	16.5481	16.2487	16.6528	1.25576	1.19174	1.32323	No	Yes	No
11734767_at	57187	THOC2	THO complex 2	12.0707	0.266457	11.9589	12.1547	11.8381	12.2046	1.21514	1.14537	1.28916	No	Yes	No
11735450_at	348013	FAM70B	family with sequence similarity 70, member B	5.50622	0.333589	5.69759	5.52036	5.68767	5.2177	-1.25145	-1.13071	-1.38509	No	Yes	No
11735535_at	285349	ZNF660	zinc finger protein 660	5.0427	0.258982	4.89032	5.13494	4.87401	5.16277	1.20304	1.18477	1.22159	No	Yes	No
11735706_a_at	682	BSG	basigin (Ok blood group)	6.5507	0.257191	6.68518	6.48952	6.73251	6.40072	-1.20057	-1.14524	-1.25857	No	Yes	No
11736763_x_at	84671	ZNF347	zinc finger protein 347	9.27369	0.26035	9.14485	9.31429	9.08036	9.45048	1.20563	1.12463	1.29247	No	Yes	No
11737663_a_at	161436	EML5	echinoderm microtubule associated protein like 5	5.69676	0.217234	5.56938	5.76166	5.51953	5.83349	1.19178	1.14257	1.24311	No	Yes	No
11737990_s_at	NA	NA	NA	9.91813	0.216804	9.82184	10.0103	9.73422	9.99973	1.17039	1.13955	1.20206	No	Yes	No
11739260_a_at	286451	YIPF6	Yip1 domain family, member 6	14.3489	0.211645	14.2272	14.3824	14.1972	14.5031	1.17328	1.11358	1.23619	No	Yes	No
11739409_s_at	58508	MLL3	myeloid/lymphoid or mixed-lineage leukemia 3	13.0449	0.248935	12.933	13.1718	12.8366	13.1129	1.19543	1.18002	1.21105	No	Yes	No
11739802_at	80124	VCPIP1	valosin containing protein (p97)/p47 complex interacting protein 1	10.6882	0.254284	10.5395	10.8013	10.4584	10.817	1.23989	1.19899	1.28219	No	Yes	No
11739875_a_at	682	BSG	basigin (Ok blood group)	6.37458	0.239752	6.48968	6.31828	6.54412	6.24256	-1.17812	-1.12615	-1.23248	No	Yes	No
11740007_at	10622	POLR3G	polymerase (RNA) III (DNA directed) polypeptide G (32kD)	7.79287	0.232396	7.68958	7.82437	7.58961	7.96483	1.19334	1.09793	1.29704	No	Yes	No
11740260_a_at	9578	CDC42BPB	CDC42 binding protein kinase beta (DMPK-like)	9.52734	0.251295	9.63925	9.46907	9.73473	9.37771	-1.20047	-1.1252	-1.28077	No	Yes	No
11740679_at	4985	OPRD1	opioid receptor, delta 1	-1.39203	0.221041	-1.42909	-1.50863	-1.07818	-1.40892	-1.1528	-1.05668	-1.25766	No	Yes	No
11741033_a_at	93611	FBXO44	F-box protein 44	3.60644	0.207542	3.72076	3.48401	3.81751	3.52954	-1.19944	-1.17834	-1.22092	No	Yes	No
11741194_x_at	53	ACP2	acid phosphatase 2, lysosomal	2.1813	0.194603	2.24123	2.11672	2.38882	2.08333	-1.1607	-1.09013	-1.23584	No	Yes	No
11741294_a_at	84301	DDI2	DNA-damage inducible 1 homolog 2 (S. cerevisiae)	6.46262	0.296988	6.28336	6.54266	6.30257	6.61498	1.21913	1.1969	1.24177	No	Yes	No
11741395_a_at	65982	ZSCAN18	zinc finger and SCAN domain containing 18	5.21766	0.185641	5.3638	5.12178	5.38316	5.10922	-1.19581	-1.18265	-1.20911	No	Yes	No
11741551_x_at	NA	NA	NA	3.27265	0.374184	3.37295	3.12416	3.63133	3.15037	-1.28777	-1.18821	-1.39567	No	Yes	No
11741657_a_at	85360	SYDE1	synapse defective 1, Rho GTPase, homolog 1 (C. elegans)	5.08907	0.299087	5.25569	5.08836	5.28588	4.83021	-1.241	-1.12298	-1.37142	No	Yes	No
11742113_a_at	27	ABL2	v-abl Abelson murine leukemia viral oncogene homolog 2	6.64472	0.256089	6.49899	6.73496	6.4892	6.7536	1.18936	1.1777	1.20113	No	Yes	No
11742806_at	113419	TEX261	testis expressed 261	9.23334	0.289037	9.38281	9.13633	9.42423	9.10819	-1.21526	-1.18632	-1.24491	No	Yes	No
11743180_at	4863	NPAT	nuclear protein, ataxia-telangiectasia locus	13.8029	0.27838	13.6887	13.9263	13.552	13.9024	1.22603	1.17901	1.27493	No	Yes	No
11743276_s_at	10274	STAG1	stromal antigen 1	20.1964	0.30378	20.1146	20.2917	19.8378	20.3666	1.27718	1.13061	1.44274	No	Yes	No
11743867_at	25983	NGDN	neuroguidin, EIF4E binding protein	11.493	0.354059	11.3475	11.5856	11.1999	11.6813	1.28316	1.17941	1.39604	No	Yes	No
11743886_at	342371	ATXN1L	ataxin 1-like	9.9971	0.253922	9.82915	10.0593	9.87008	10.1414	1.18983	1.17298	1.20691	No	Yes	No
11744022_a_at	146542	ZNF688	zinc finger protein 688	5.57473	0.219969	5.69514	5.48765	5.78052	5.45341	-1.20356	-1.15468	-1.2545	No	Yes	No
11744167_a_at	10072	DPP3	dipeptidyl-peptidase 3	3.61858	0.219017	3.81378	3.55531	3.72911	3.46227	-1.19969	-1.19621	-1.20318	No	Yes	No
11744375_x_at	54976	C20orf27	chromosome 20 open reading frame 27	7.1914	0.213916	7.34818	7.11965	7.3319	7.05995	-1.1894	-1.17164	-1.20744	No	Yes	No
11744477_x_at	282974	STK32C	serine/threonine kinase 32C	2.59225	0.189749	2.68727	2.55332	2.76871	2.45232	-1.16892	-1.0973	-1.24521	No	Yes	No
11744703_x_at	85360	SYDE1	synapse defective 1, Rho GTPase, homolog 1 (C. elegans)	4.34766	0.328516	4.55043	4.32628	4.56726	4.06918	-1.28442	-1.16809	-1.41233	No	Yes	No
11744924_a_at	26036	ZNF451	zinc finger protein 451	12.973	0.258995	12.8054	13.0634	12.8291	13.0934	1.19846	1.19588	1.20104	No	Yes	No
11745503_x_at	706	TSPO	translocator protein (18kDa)	9.25415	0.249241	9.37763	9.1571	9.47281	9.13444	-1.21373	-1.16515	-1.26433	No	Yes	No
11746036_s_at	873	CBR1	carbonyl reductase 1	10.9786	0.274213	11.0773	10.8411	11.2269	10.9109	-1.21093	-1.17788	-1.24491	No	Yes	No
11746241_s_at	NA	NA	NA	12.4384	0.286678	12.3155	12.5411	12.1475	12.5941	1.26233	1.16922	1.36286	No	Yes	No
11746473_x_at	10423	CDIPT	CDP-diacylglycerol--inositol 3-phosphatidyltransferase	4.65731	0.226601	4.81459	4.59385	4.78919	4.52066	-1.18479	-1.16533	-1.20458	No	Yes	No
11746851_a_at	80011	FAM192A	family with sequence similarity 192, member A	7.67555	0.162695	7.78634	7.57735	7.87829	7.57756	-1.19322	-1.15588	-1.23177	No	Yes	No
11747074_x_at	81	ACTN4	actinin, alpha 4	8.19214	0.338515	8.41452	8.19099	8.33752	7.91726	-1.24997	-1.16759	-1.33817	No	Yes	No
11747099_a_at	26033	ATRNL1	attractin-like 1	6.41695	0.745057	5.92427	6.25975	6.33371	7.0743	1.45199	1.2618	1.67086	No	Yes	No
11747359_a_at	79960	PHF17	PHD finger protein 17	14.0005	0.257916	13.8565	14.1067	13.8276	14.0993	1.19827	1.18936	1.20726	No	Yes	No
11747542_a_at	9526	MPDU1	mannose-P-dolichol utilization defect 1	9.02782	0.277382	9.12499	8.93396	9.29426	8.898	-1.22573	-1.14158	-1.3161	No	Yes	No
11747543_x_at	9526	MPDU1	mannose-P-dolichol utilization defect 1	7.79412	0.251222	7.88079	7.72348	8.04646	7.65381	-1.20997	-1.1152	-1.3128	No	Yes	No
11748141_a_at	1397	CRIP2	cysteine-rich protein 2	6.03355	0.31378	6.24677	5.99623	6.21367	5.78902	-1.26365	-1.18965	-1.34225	No	Yes	No
11748554_a_at	199745	THAP8	THAP domain containing 8	2.64398	0.196629	2.74999	2.55381	2.84931	2.5389	-1.19192	-1.14565	-1.24006	No	Yes	No
11748849_a_at	578	BAK1	BCL2-antagonist/killer 1	4.32323	0.242554	4.46337	4.23447	4.57755	4.15803	-1.25198	-1.17194	-1.33748	No	Yes	No
11748895_a_at	134266	GRPEL2	GrpE-like 2, mitochondrial (E. coli)	6.47112	0.33144	6.29876	6.52458	6.26202	6.67894	1.24952	1.16944	1.33508	No	Yes	No
11749809_a_at	5327	PLAT	plasminogen activator, tissue	7.89471	0.356781	8.07973	8.02015	7.91952	7.57203	-1.15152	-1.04217	-1.27234	No	Yes	No
11749985_a_at	4681	NBL1	neuroblastoma, suppression of tumorigenicity 1	3.85453	0.199068	3.99904	3.78202	4.00422	3.72891	-1.18605	-1.16233	-1.21026	No	Yes	No
11750237_a_at	54869	EPS8L1	EPS8-like 1	0.847848	0.158696	0.912759	0.803154	1.01475	0.746167	-1.14005	-1.07893	-1.20462	No	Yes	No
11750280_x_at	30008	EFEMP2	EGF containing fibulin-like extracellular matrix protein 2	8.46306	0.265595	8.54846	8.38402	8.71509	8.3341	-1.20808	-1.12074	-1.30223	No	Yes	No
11750506_x_at	5778	PTPN7	protein tyrosine phosphatase, non-receptor type 7	0.154327	0.225057	0.243639	0.11816	0.358231	-0.000530417	-1.18273	-1.09087	-1.28232	No	Yes	No
11751386_x_at	6120	RPE	ribulose-5-phosphate-3-epimerase	17.5273	0.311851	17.4236	17.6469	17.2032	17.6663	1.26853	1.1674	1.37841	No	Yes	No
11751538_a_at	55109	AGGF1	angiogenic factor with G patch and FHA domains 1	16.1528	0.295337	16.0179	16.2327	15.9054	16.3202	1.24379	1.16049	1.33307	No	Yes	No
11751615_a_at	56889	TM9SF3	transmembrane 9 superfamily member 3	19.6901	0.307713	19.5236	19.7694	19.4104	19.9044	1.29225	1.18573	1.40835	No	Yes	No
11751900_a_at	23041	2016-04-02	MON2 homolog (S. cerevisiae)	11.7733	0.237317	11.6552	11.8903	11.5523	11.8661	1.20956	1.17703	1.24299	No	Yes	No
11751901_x_at	23041	2016-04-02	MON2 homolog (S. cerevisiae)	11.647	0.241383	11.5289	11.7273	11.4453	11.7721	1.19963	1.14746	1.25417	No	Yes	No
11751972_a_at	27332	ZNF638	zinc finger protein 638	11.1233	0.325825	10.9601	11.1837	10.8806	11.3349	1.26487	1.16763	1.3702	No	Yes	No
11751974_a_at	4548	MTR	5-methyltetrahydrofolate-homocysteine methyltransferase	12.8027	0.274489	12.6988	12.8976	12.5227	12.945	1.24018	1.14773	1.34007	No	Yes	No
11752144_a_at	51111	SUV420H1	suppressor of variegation 4-20 homolog 1 (Drosophila)	10.6305	0.298494	10.4736	10.7328	10.4264	10.7634	1.22954	1.19685	1.26312	No	Yes	No
11752216_a_at	7450	VWF	von Willebrand factor	-0.761151	0.180238	-0.646369	-0.780989	-0.637579	-0.909054	-1.15113	-1.0978	-1.20704	No	Yes	No
11752350_x_at	285203	C3orf64	chromosome 3 open reading frame 64	15.3379	0.349141	15.1823	15.4341	15.0478	15.5288	1.28912	1.1907	1.39567	No	Yes	No
11752469_a_at	54414	SIAE	sialic acid acetylesterase	10.9574	0.202903	11.0162	10.8363	11.1999	10.9073	-1.17792	-1.1328	-1.22482	No	Yes	No
11752751_s_at	284889	LOC284889	uncharacterized LOC284889	5.81793	0.201791	5.90899	5.81347	5.98838	5.6436	-1.16486	-1.06845	-1.26996	No	Yes	No
11752936_a_at	55131	RBM28	RNA binding motif protein 28	8.97739	0.247787	8.80778	9.0518	8.76069	9.16228	1.25076	1.18429	1.32096	No	Yes	No
11753302_s_at	873	CBR1	carbonyl reductase 1	11.7634	0.286662	11.8505	11.6122	12.0496	11.6992	-1.22635	-1.17961	-1.27495	No	Yes	No
11753461_x_at	93611	FBXO44	F-box protein 44	4.6933	0.194302	4.78097	4.5904	4.891	4.62365	-1.17199	-1.14122	-1.2036	No	Yes	No
11753688_a_at	4193	MDM2	Mdm2, p53 E3 ubiquitin protein ligase homolog (mouse)	15.8614	0.369159	15.7288	15.9544	15.465	16.1002	1.34761	1.16926	1.55317	No	Yes	No
11753829_a_at	5327	PLAT	plasminogen activator, tissue	3.91252	0.338375	4.07292	4.03978	3.92664	3.615	-1.12692	-1.02324	-1.24111	No	Yes	No
11754083_a_at	682	BSG	basigin (Ok blood group)	6.50321	0.251683	6.62457	6.45001	6.68354	6.35572	-1.19019	-1.12862	-1.25512	No	Yes	No
11754283_s_at	5903	RANBP2	RAN binding protein 2	20.3171	0.341082	20.2017	20.3993	19.953	20.5351	1.31032	1.14686	1.49709	No	Yes	No
11754332_x_at	85360	SYDE1	synapse defective 1, Rho GTPase, homolog 1 (C. elegans)	4.11548	0.31549	4.31191	4.10937	4.27136	3.86233	-1.23609	-1.15072	-1.3278	No	Yes	No
11754672_a_at	55743	CHFR	checkpoint with forkhead and ring finger domains, E3 ubiquitin protein ligase	6.39637	0.325334	6.49272	6.24078	6.74601	6.29139	-1.27746	-1.19081	-1.37042	No	Yes	No
11754739_a_at	394	ARHGAP5	Rho GTPase activating protein 5	13.0491	0.313129	12.8638	13.1056	12.8125	13.2806	1.27894	1.1824	1.38335	No	Yes	No
11755218_a_at	7694	ZNF135	zinc finger protein 135	9.54248	0.28062	9.68721	9.43883	9.74551	9.42201	-1.21921	-1.18787	-1.25136	No	Yes	No
11755339_a_at	26033	ATRNL1	attractin-like 1	4.73428	0.655341	4.32199	4.49978	4.7773	5.34031	1.29271	1.13114	1.47735	No	Yes	No
11755456_a_at	1175	AP2S1	adaptor-related protein complex 2, sigma 1 subunit	8.26282	0.172527	8.32814	8.20424	8.43829	8.17233	-1.14467	-1.08968	-1.20244	No	Yes	No
11755886_a_at	65250	C5orf42	chromosome 5 open reading frame 42	15.6062	0.266849	15.4751	15.7122	15.3609	15.7374	1.23694	1.17861	1.29816	No	Yes	No
11755939_a_at	4059	BCAM	basal cell adhesion molecule (Lutheran blood group)	4.62489	0.333099	4.81161	4.59148	4.80928	4.39563	-1.24564	-1.16484	-1.33205	No	Yes	No
11756172_x_at	25771	TBC1D22A	TBC1 domain family, member 22A	6.02446	0.242674	6.19737	5.97335	6.16941	5.85184	-1.20647	-1.16798	-1.24623	No	Yes	No
11756482_x_at	201595	STT3B	STT3, subunit of the oligosaccharyltransferase complex, homolog B (S. cerevisiae)	15.2226	0.291148	15.0237	15.2536	15.0775	15.4414	1.22849	1.17271	1.28691	No	Yes	No
11756644_x_at	92714	ARRDC1	arrestin domain containing 1	1.91497	0.228945	2.01979	1.79457	2.14275	1.83369	-1.20343	-1.16896	-1.2389	No	Yes	No
11756789_a_at	26033	ATRNL1	attractin-like 1	7.2795	0.753272	6.80137	7.12174	7.16958	7.94119	1.46002	1.24865	1.70718	No	Yes	No
11757035_a_at	2532	DARC	Duffy blood group, chemokine receptor	4.89915	0.631763	5.08056	5.16011	5.01962	4.35954	-1.22287	1.05668	-1.58017	No	Yes	No
11757148_at	619505	SNORA21	small nucleolar RNA, H/ACA box 21	4.19531	0.204431	4.09405	4.31464	3.95867	4.28015	1.20668	1.16521	1.24962	No	Yes	No
11758471_s_at	9825	SPATA2	spermatogenesis associated 2	1.82575	0.272026	1.96124	1.71767	2.00661	1.73176	-1.19682	-1.18392	-1.20987	No	Yes	No
11758726_at	509	ATP5C1	ATP synthase, H+ transporting, mitochondrial F1 complex, gamma polypeptide 1	7.21822	0.304636	7.35832	7.11458	7.44673	7.08642	-1.23288	-1.18406	-1.28371	No	Yes	No
11759036_at	201595	STT3B	STT3, subunit of the oligosaccharyltransferase complex, homolog B (S. cerevisiae)	17.5292	0.250718	17.3234	17.5681	17.416	17.7255	1.2118	1.1849	1.23931	No	Yes	No
11759411_x_at	NA	NA	NA	4.66098	0.21887	4.74803	4.62503	4.88873	4.49346	-1.19676	-1.089	-1.31519	No	Yes	No
11759883_x_at	NA	NA	NA	15.1077	0.277801	15.0225	15.2618	14.8116	15.1727	1.23136	1.18046	1.28444	No	Yes	No
11760639_at	26130	GAPVD1	GTPase activating protein and VPS9 domains 1	2.98288	0.246768	2.84125	3.01515	2.82643	3.15839	1.19163	1.12811	1.25873	No	Yes	No
11760682_at	3300	DNAJB2	DnaJ (Hsp40) homolog, subfamily B, member 2	3.1226	0.214421	3.0707	3.19251	2.89261	3.22081	1.16879	1.0881	1.25545	No	Yes	No
11761190_x_at	NA	NA	NA	8.13809	0.253516	8.01792	8.24641	7.89161	8.25813	1.22902	1.17161	1.28924	No	Yes	No
11762845_a_at	400943	LOC400943	uncharacterized LOC400943	-0.836952	0.226401	-0.697299	-0.933788	-0.671325	-0.938831	-1.19086	-1.17812	-1.20372	No	Yes	No
11763190_x_at	59307	SIGIRR	single immunoglobulin and toll-interleukin 1 receptor (TIR) domain	4.46828	0.215664	4.55933	4.43503	4.65367	4.31956	-1.17219	-1.08998	-1.2606	No	Yes	No
11763359_at	NA	NA	NA	3.3525	0.250069	3.40212	3.42001	3.51998	3.12883	-1.13811	1.01247	-1.31144	No	Yes	No
11763850_at	5901	RAN	RAN, member RAS oncogene family	6.37865	0.269879	6.24011	6.46685	6.19052	6.50344	1.20566	1.17019	1.24222	No	Yes	No
11764223_at	NA	NA	NA	3.86721	0.226636	3.69214	3.93072	3.69198	4.04492	1.22754	1.17983	1.27717	No	Yes	No
